# Supplementary material for: Impact of low FODMAP sourdough bread on gut microbiota using an in vitro colonic fermentation model
Source: Front Microbiol. 2024 Nov 11;15:1496022. doi: 10.3389/fmicb.2024.1496022 (PMC11586379; doi:10.3389/fmicb.2024.1496022)
Supplement: Supplementary file 3 [file Table_1.XLSX]

## Sheet: Suplementary Table 1
ASV	TGGGGAATATTGCACAATGGGCGCAAGCCTGATGCAGCCATGCCGCGTGTATGAAGAAGGCCTTCGGGTTGTAAAGTACTTTCAGCGGGGAGGAAGGGAGTAAAGTTAATACCTTTGCTCATTGACGTTACCCGCAGAAGAAGCACCGGCTAACTCCGTGCCAGCAGCCGCGGTAATACGGAGGGTGCAAGCGTTAATCGGAATTACTGGGCGTAAAGCGCACGCAGGCGGTTTGTTAAGTCAGATGTGAAATCCCCGGGCTCAACCTGGGAACTGCATCTGATACTGGCAAGCTTGAGTCTCGTAGAGGGGGGTAGAATTCCAGGTGTAGCGGTGAAATGCGTAGAGATCTGGAGGAATACCGGTGGCGAAGGCGGCCCCCTGGACGAAGACTGACGC…	TGAGGAATATTGGTCAATGGGCGAGAGCCTGAACCAGCCAAGTAGCGTGAAGGATGACTGCCCTATGGGTTGTAAACTTCTTTTATAAAGGAATAAAGTCGGGTATGGATACCCGTTTGCATGTACTTTATGAATAAGGATCGGCTAACTCCGTGCCAGCAGCCGCGGTAATACGGAGGATCCGAGCGTTATCCGGATTTATTGGGTTTAAAGGGAGCGTAGATGGATGTTTAAGTCAGTTGTGAAAGTTTGCGGCTCAACCGTAAAATTGCAGTTGATACTGGATATCTTGAGTGCAGTTGAGGCAGGCGGAATTCGTGGTGTAGCGGTGAAATGCTTAGATATCACGAAGAACTCCGATTGCGAAGGCAGCCTGCTAAGCTGCAACTGACATTGAGG…	TGAGGAATATTGGTCAATGGGCGATGGCCTGAACCAGCCAAGTAGCGTGAAGGATGACTGCCCTATGGGTTGTAAACTTCTTTTATAAAGGAATAAAGTCGGGTATGCATACCCGTTTGCATGTACTTTATGAATAAGGATCGGCTAACTCCGTGCCAGCAGCCGCGGTAATACGGAGGATCCGAGCGTTATCCGGATTTATTGGGTTTAAAGGGAGCGTAGATGGATGTTTAAGTCAGTTGTGAAAGTTTGCGGCTCAACCGTAAAATTGCAGTTGATACTGGATGTCTTGAGTGCAGTTGAGGCAGGCGGAATTCGTGGTGTAGCGGTGAAATGCTTAGATATCACGAAGAACTCCGATTGCGAAGGCAGCCTGCTAAGCTGCAACTGACATTGAGG…	TAGGGAATCTTCGGCAATGGACGAAAGTCTGACCGAGCAACGCCGCGTGAGTGAAGAAGGTTTTCGGATCGTAAAACTCTGTTGTTAGAGAAGAACAAGGACGTTAGTAACTGAACGTCCCCTGACGGTATCTAACCAGAAAGCCACGGCTAACTACGTGCCAGCAGCCGCGGTAATACGTAGGTGGCAAGCGTTGTCCGGATTTATTGGGCGTAAAGCGAGCGCAGGCGGTTTCTTAAGTCTGATGTGAAAGCCCCCGGCTCAACCGGGGAGGGTCATTGGAAACTGGGAGACTTGAGTGCAGAAGAGGAGAGTGGAATTCCATGTGTAGCGGTGAAATGCGTAGATATATGGAGGAACACCAGTGGCGAAGGCGGCTCTCTGGTCTGTAACTGACGC…	TGGGGAATATTGCACAATGGGGGAAACCCTGATGCAGCGACGCCGCGTGGAGGAAGAAGGTCTTCGGATTGTAAACTCCTGTTGTTGAGGAAGATAATGACGGTACTCAACAAGGAAGTGACGGCTAACTACGTGCCAGCAGCCGCGGTAAAACGTAGGTCACAAGCGTTGTCCGGAATTACTGGGTGTAAAGGGAGCGCAGGCGGGAAGACAAGTTGGAAGTGAAATCCATGGGCTCAACCCATGAACTGCTTTCAAAACTGTTTTTCTTGAGTAGTGCAGAGGTAGGCGGAATTCCCGGTGTAGCGGTGGAATGCGTAGATATCGGGAGGAACACCAGTGGCGAAGGCGGCCTACTGGGCACCAACTGACGCTGAGGCTCGAAAGTGTGGGTAGCAA…	TGGGGAATATTGCACAATGGGCGAAAGCCTGATGCAGCAACGCCGCGTGAGCGATGAAGGCCTTCGGGTCGTAAAGCTCTGTCCTCAAGGAAGATAATGACGGTACTTGAGGAGGAAGCCCCGGCTAACTACGTGCCAGCAGCCGCGGTAATACGTAGGGGGCTAGCGTTATCCGGAATTACTGGGCGTAAAGGGTGCGTAGGTGGTTTTTTAAGTCAGAAGTGAAAGGCTACGGCTCAACCGTAGTAAGCTTTTGAAACTAGAGAACTTGAGTGCAGGAGAGGAGAGTAGAATTCCTAGTGTAGCGGTGAAATGCGTAGATATTAGGAGGAATACCAGTAGCGAAGGCGGCTCTCTGGACTGTAACTGACACTGAGGCACGAAAGCGTGGGGAGCAAA…	TAGGGAATCTTCCACAATGGACGAAAGTCTGATGGAGCAACGCCGCGTGAATGAAGAAGGCCTTCGGGTCGTAAAATTCTGTTGTCAGAGAAGAACGTGCGTGAGAGTAACTGTTCACGTATTGACGGTATCTGACCAGAAAGCCACGGCTAACTACGTGCCAGCAGCCGCGGTAATACGTAGGTGGCGAGCGTTGTCCGGATTTATTGGGCGTAAAGGGAACGCAGGCGGTCTTTTAAGTCTGATGTGAAAGCCTTCGGCTTAACCGAAGTAGTGCATTGGAAACTGGAAGACTTGAGTGCAGAAGAGGAGAGTGGAACTCCATGTGTAGCGGTGAAATGCGTAGATATATGGAAGAACACCAGTGGCGAAAGCGGCTCTCTGGTCTGTAACTGACGC…	TGGGGAATCTTCCGCAATGGGCGAAAGCCTGACGGAGCAACGCCGCGTGAACGATGAAGGTCTTAGGATCGTAAAGTTCTGTTGTTAGGGACGAAGGGTAAGAATCATAATAAGGTTTTTATTTGACGGTACCTAACGAGGAAGCCACGGCTAACTACGTGCCAGCAGCCGCGGTAATACGTAGGCGGCAAGCGTTGTCCGGAATTATTGGGCGTAAAGGGAGCGCAGGCGGGAAACTAAGCGGATCTTAAAAGTGCGGGGCTCAACCCCGTGATGGGGTCCGAACTGGTTTTCTTGAGTGCAGGAGAGGAAAGCGGAATTCCCAGTGTAGCGGTGAAATGCGTAGATATTGGGAAGAACACCAGTGGCGAAGGCGGCTTTCTGGACTGTAACTGACGC…	TGGGGAATATTGGACAATGGACCAAAAGTCTGATCCAGCAATTCTGTGTGCACGAAGAAGTTTTTCGGAATGTAAAGTGCTTTCAGTTGGGAAGAAGTCAGTGACGGTACCAACAGAAGAAGCGACGGCTAAATACGTGCCAGCAGCCGCGGTAATACGTATGTCGCAAGCGTTATCCGGATTTATTGGGCGTAAAGCGCGTCTAGGCGGCTTAGTAAGTCTGATGTGAAAATGCGGGGCTCAACCCCGTATTGCGTTGGAAACTGCTAAACTAGAGTACTGGAGAGGTAGGCGGAACTACAAGTGTAGAGGTGAAATTCGTAGATATTTGTAGGAATGCCGATGGGGAAGCCAGCCTACTGGACAGATACTGACGCTAAAGCGCGAAAGCGTGGGTAG…	TGGGGGATATTGCACAATGGGGGAAACCCTGATGCAGCGACGCCGCGTGGAGGAAGAAGGTTTTCGGATTGTAAACTCCTGTCGTTAGGGACGATAATGACGGTACCTAACAAGAAAGCACCGGCTAACTACGTGCCAGCAGCCGCGGTAAAACGTAGGGTGCAAGCGTTGTCCGGAATTACTGGGTGTAAAGGGAGCGCAGGCGGGAAGACAAGTTGGAAGTGAAAACCATGGGCTCAACCCATGAATTGCTTTCAAAACTGTTTTTCTTGAGTAGTGCAGAGGTAGATGGAATTCCCGGTGTAGCGGTGGAATGCGTAGATATCGGGAGGAACACCAGTGGCGAAGGCGGTCTACTGGGCACCAACTGACGCTGAGGCTCGAAAGCATGGGTAGCAA…	TGAGGAATATTGGTCAATGGACGAGAGTCTGAACCAGCCAAGTAGCGTGAAGGATGACTGCCCTATGGGTTGTAAACTTCTTTTATACGGGAATAAAGTGAGGCACGTGTGCCTTTTTGTATGTACCGTATGAATAAGGATCGGCTAACTCCGTGCCAGCAGCCGCGGTAATACGGAGGATCCGAGCGTTATCCGGATTTATTGGGTTTAAAGGGAGCGTAGGCGGACGCTTAAGTCAGTTGTGAAAGTTTGCGGCTCAACCGTAAAATTGCAGTTGATACTGGGTGTCTTGAGTACAGTAGAGGCAGGCGGAATTCGTGGTGTAGCGGTGAAATGCTTAGATATCACGAAGAACTCCGATTGCGAAGGCAGCTTGCTGGACTGTAACTGACGCTGATG…	TGGGGAATATTGCACAATGGGGGAAACCCTGATGCAGCAACGCCGCGTGAGTGATGAAGGTTTTCGGATCGTAAAGCTCTGTCTTTGGGGAAGATAATGACGGTACCCAAGGAGGAAGCCACGGCTAACTACGTGCCAGCAGCCGCGGTAATACGTAGGTGGCGAGCGTTATCCGGATTTACTGGGCGTAAAGGGAGCGTAGGCGGATGATTAAGTGGGATGTGAAATACCCGGGCTCAACTTGGGTGCTGCATTCCAAACTGGTTATCTAGAGTGCAGGAGAGGAGAGTGGAATTCCTAGTGTAGCGGTGAAATGCGTAGAGATTAGGAAGAACACCAGTGGCGAAGGCGACTCTCTGGACTGTAACTGACGCTGAGGCTCGAAAGCGTGGGGAGCAA…	TGGGGAATATTGCACAATGGGCGCAAGCCTGATGCAGCCATGCCGCGTGTATGAAGAAGGCCTTCGGGTTGTAAAGTACTTTCAGCGAGGAGGAAGGCGTTGTGGTTAATAACCGCAACGATTGACGTTACTCGCAGAAGAAGCACCGGCTAACTCCGTGCCAGCAGCCGCGGTAATACGGAGGGTGCAAGCGTTAATCGGAATTACTGGGCGTAAAGCGCACGCAGGCGGTCTGTCAAGTCGGATGTGAAATCCCCGGGCTCAACCTGGGAACTGCATCCGAAACTGGCAGGCTAGAGTCTTGTAGAGGGGGGTAGAATTCCAGGTGTAGCGGTGAAATGCGTAGAGATCTGGAGGAATACCGGTGGCGAAGGCGGCCCCCTGGACAAAGACTGACGC…	TGAGGAATATTGGTCAATGGGCGAGAGCCTGAACCAGCCAAGTAGCGTGCAGGATGACGGCCCTATGGGTTGTAAACTGCTTTTATAAGGGAATAAAGTGAGCCTCGTGAGGCTTTTTGCATGTACCTTATGAATAAGGACCGGCTAATTCCGTGCCAGCAGCCGCGGTAATACGGAAGGTCCGGGCGTTATCCGGATTTATTGGGTTTAAAGGGAGCGTAGGCCGGAGATTAAGCGTGTTGTGAAATGTAGACGCTCAACGTCTGCACTGCAGCGCGAACTGGTTTCCTTGAGTACGCACAAAGTGGGCGGAATTCGTGGTGTAGCGGTGAAATGCTTAGATATCACGAAGAACTCCGATTGCGAAGGCAGCTCACTGGAGCGCAACTGACGCTGAAG…	TGGGGAATATTGCACAATGGGCGCAAGCCTGATGCAGCCATGCCGCGTGTATGAAGAAGGCCTTAGGGTTGTAAAGTACTTTCAGCGGGGAGGAAGGGAGTAAAGTTAATACCTTTGCTCATTGACGTTACCCGCAGAAGAAGCACCGGCTAACTCCGTGCCAGCAGCCGCGGTAATACGGAGGGTGCAAGCGTTAATCGGAATTACTGGGCGTAAAGCGCACGCAGGCGGTTTGTTAAGTCAGATGTGAAATCCCCGGGCTCAACCTGGGAACTGCATCTGATACTGGCAAGCTTGAGTCTCGTAGAGGGGGGTAGAATTCCAGGTGTAGCGGTGAAATGCGTAGAGATCTGGAGGAATACCGGTGGCGAAGGCGGCCCCCTGGACGAAGACTGACGC…	TGGGGAATATTGCACAATGGGCGCAAGCCTGATGCAGCCATGCCGCGTGTATGAAGAAGGCCTTCGGGTTGTAAAGTACTTTCAGCGAGGAGGAAGGTGTTGTGGTTAATAACCTCAGCAATTGACGTTACTCGCAGAAGAAGCACCGGCTAACTCCGTGCCAGCAGCCGCGGTAATACGGAGGGTGCAAGCGTTAATCGGAATTACTGGGCGTAAAGCGCACGCAGGCGGTCTGTCAAGTCGGATGTGAAATCCCCGGGCTCAACCTGGGAACTGCATCCGAAACTGGCAGGCTAGAGTCTTGTAGAGGGGGGTAGAATTCCAGGTGTAGCGGTGAAATGCGTAGAGATCTGGAGGAATACCGGTGGCGAAGGCGGCCCCCTGGACAAAGACTGACGC…	TGGGGAATATTGCACAATGGGCGCAAGCCTGATGCAGCCATGCCGCGTGTATGAAGAAGGCCTTCGGGTTGTAAAGTACTTTCAGCGAGGAGGAAGGTGTTGTGGTTAATAACCGCAGCAATTGACGTTACTCGCAGAAGAAGCACCGGCTAACTCCGTGCCAGCAGCCGCGGTAATACGGAGGGTGCAAGCGTTAATCGGAATTACTGGGCGTAAAGCGCACGCAGGCGGTCTGTCAAGTCGGATGTGAAATCCCCGGGCTCAACCTGGGAACTGCATCCGAAACTGGCAGGCTAGAGTCTTGTAGAGGGGGGTAGAATTCCAGGTGTAGCGGTGAAATGCGTAGAGATCTGGAGGAATACCGGTGGCGAAGGCGGCCCCCTGGACAAAGACTGACGC…	TCGAGAATCATTCACAATGGGGGAAACCCTGATGGTGCGACGCCGCGTGGGGGAATGAAGGTCTTCGGATTGTAAACCCCTGTCATGTGGGAGCAAATTAAAAAGATAGTACCACAAGAGGAAGAGACGGCTAACTCTGTGCCAGCAGCCGCGGTAATACAGAGGTCTCAAGCGTTGTTCGGAATCACTGGGCGTAAAGCGTGCGTAGGCTGTTTCGTAAGTCGTGTGTGAAAGGCGCGGGCTCAACCCGCGGACGGCACATGATACTGCGAGACTAGAGTAATGGAGGGGGAACCGGAATTCTCGGTGTAGCAGTGAAATGCGTAGATATCGAGAGGAACACTCGTGGCGAAGGCGGGTTCCTGGACATTAACTGACGCTGAGGCACGAAGGCCAGGG…	TGGGGGATATTGCACAATGGGGGAAACCCTGATGCAGCGACGCCGCGTGGAGGAAGAAGGTTTTCGGATTGTAAACTCCTGTCGTTAGGGACGATAATGACGGTACCTAACAAGAAAGCACCGGCTAACTACGTGCCAGCAGCCGCGGTAAAACGTAGGGTGCAAGCGTTGTCCGGAATTACTGGGTGTAAAGGGAGCGCAGGCGGACCGGCAAGTTGGAAGTGAAAACTATGGGCTCAACCCATAAATTGCTTTCAAAACTGCTGGCCTTGAGTAGTGCAGAGGTAGGTGGAATTCCCGGTGTAGCGGTGGAATGCGTAGATATCGGGAGGAACACCAGTGGCGAAGGCGACCTACTGGGCACCAACTGACGCTGAGGCTCGAAAGCATGGGTAGCAA…	TGGGGAATATTGCACAATGGGGGAAACCCTGATGCAGCGACGCCGCGTGGAGGAAGAAGGTCTTCGGATTGTAAACTCCTGTTGTTGGGGAAGATAATGACGGTACCCAACAAGGAAGTGACGGCTAACTACGTGCCAGCAGCCGCGGTAAAACGTAGGTCACAAGCGTTGTCCGGAATTACTGGGTGTAAAGGGAGCGCAGGCGGGAAGACAAGTTGGAAGTGAAATCTATGGGCTCAACCCATAAACTGCTTTCAAAACTGTTTTTCTTGAGTAGTGCAGAGGTAGGCGGAATTCCCGGTGTAGCGGTGGAATGCGTAGATATCGGGAGGAACACCAGTGGCGAAGGCGGCCTACTGGGCACCAACTGACGCTGAGGCTCGAAAGTGTGGGTAGCAA…	TGGGGAATATTGCACAATGGGCGAAAGCCTGATGCAGCGACGCCGCGTGAGCGAAGAAGTATTTCGGTATGTAAAGCTCTATCAGCAGGGAAGATAATGACGGTACCTGACTAAGAAGCACCGGCTAAATACGTGCCAGCAGCCGCGGTAATACGTATGGTGCAAGCGTTATCCGGATTTACTGGGTGTAAAGGGAGCGCAGGCGGTGCGGCAAGTCTGATGTGAAAGCCCGGGGCTCAACCCCGGTACTGCATTGGAAACTGTCGTACTAGAGTGTCGGAGGGGTAAGCGGAATTCCTAGTGTAGCGGTGAAATGCGTAGATATTAGGAGGAACACCAGTGGCGAAGGCGGCTTACTGGACGATAACTGACGCTGAGGCTCGAAAGCGTGGGGAGCAA…	TGGGGAATATTGCACAATGGGGGAAACCCTGATGCAGCGACGCCGCGTGGAGGAAGAAGGTCTTCGGATTGTAAACTCCTGTTGTTGAGGAAGATAATGACGGTACTCAACAAGGAAGTGACGGCTAACTACGTGCCAGCAGCCGCGGTAAAACGTAGGTCACAAGCGTTGTCCGGAATTACTGGGTGTAAAGGGAGCGCAGGCGGGAGAACAAGTTGGAAGTGAAATCCATGGGCTCAACCCATGAACTGCTTTCAAAACTGTTTTTCTTGAGTAGTGCAGAGGTAGGCGGAATTCCCGGTGTAGCGGTGGAATGCGTAGATATCGGGAGGAACACCAGTGGCGAAGGCGGCCTACTGGGCACCAACTGACGCTGAGGCTCGAAAGTGTGGGTAGCAA…	TGGGGAATTTTGGACAATGGGGGCAACCCTGATCCAGCCATGCCGCGTGCAGGATGAAGGCCTTCGGGTTGTAAACTGCTTTTGTCAGGGACGAAAAGGATCGTGATAATACCATGGTCTGCTGACGGTACCTGAAGAATAAGCACCGGCTAACTACGTGCCAGCAGCCGCGGTAATACGTAGGGTGCAAGCGTTAATCGGAATTACTGGGCGTAAAGCGTGCGCAGGCGGTTCTGTAAGACAGATGTGAAATCCCCGGGCTCAACCTGGGAATTGCATTTGTGACTGCAGGACTAGAGTTCATCAGAGGGGGGTGGAATTCCAAGTGTAGCAGTGAAATGCGTAGATATTTGGAAGAACACCAATGGCGAAGGCAGCCCCCTGGGATGCGACTGACGC…	TGGGGAATATTGCACAATGGGGGAAACCCTGATGCAGCGACGCCGCGTGGAGGAAGAAGGTCTTCGGATTGTAAACTCCTGTTGTTGAGGAAGATAATGACGGTACTCAACAAGGAAGTGACGGCTAACTACGTGCCAGCAGCCGCGGTAAAACGTAGGTCACAAGCGTTGTCCGGAATTACTGGGTGTAAAGGGAGCGCAGGCGGGAAGACAAGTTGGAAGTGAAATCTATGGGCTCAACCCATAAACTGCTTTCAAAACTGTTTTTCTTGAGTAGTGCAGAGGTAGGCGGAATTCCCGGTGTAGCGGTGGAATGCGTAGATATCGGGAGGAACACCAGTGGCGAAGGCGGCCTACTGGGCACCAACTGACGCTGAGGCTCGAAAGTGTGGGTAGCAA…	TGGGGAATCTTCCGCAATGGGCGAAAGCCTGACGGAGCAATGCCGCGTGAGTGATGAAGGAATTCGTTCCGTAAAGCTCTTTTGTTTATGACGAATGTGCAGGTTGTGAATAATGACTTGTAATGACGGTAGTAAACGAATAAGCCACGGCTAACTACGTGCCAGCAGCCGCGGTAATACGTAGGTGGCGAGCGTTGTCCGGAATTATTGGGCGTAAAGAGCATGTAGGCGGTTTTTTAAGTCTGGAGTGAAAATGCGGGGCTCAACCCCGTATGGCTCTGGATACTGGAAGACTTGAGTGCAGGAGAGGAAAGGGGAATTCCCAGTGTAGCGGTGAAATGCGTAGATATTGGGAGGAACACCAGTGGCGAAGGCGCCTTTCTGGACTGTGTCTGACGC…	TAGGGAATTTTCGGCAATGGGGGAAACCCTGACCGAGCAACGCCGCGTGAGCGAAGAAGGCCTTCGGGTCGTAAAGCTCTGTTGTAAAGGAAGAACGGCGCATACAGGAAATGGTATGCGAGTGACGGTACTTTACCAGAAAGCCACGGCTAACTACGTGCCAGCAGCCGCGGTAATACGTAGGTGGCGAGCGTTATCCGGAATCATTGGGCGTAAAGAGGGAGCAGGCGGCCGCAAGGGTCTGTGGTGAAAGACCGAAGCTAAACTTCGGTAAGCCATGGAAACCGGGCGGCTAGAGTGCGGAAGAGGATCGTGGAATTCCATGTGTAGCGGTGAAATGCGTAGATATATGGAGGAACACCAGTGGCGAAGGCGACGGTCTGGGCCGCAACTGACGCT…	TGGGGAATCTTCCGCAATGGACGAAAGTCTGACGGAGCAACGCCGCGTGAGTGATGAAGGATTTCGGTCTGTAAAGCTCTGTTGTTTATGACGAACGTGCAGTGTGTGAACAATGCATTGCAATGACGGTAGTAAACGAGGAAGCCACGGCTAACTACGTGCCAGCAGCCGCGGTAATACGTAGGTGGCGAGCGTTGTCCGGAATTATTGGGCGTAAAGAGCATGTAGGCGGCTTAATAAGTCGAGCGTGAAAATGCGGGGCTCAACCCCGTATGGCGCTGGAAACTGTTAGGCTTGAGTGCAGGAGAGGAAAGGGGAATTCCCAGTGTAGCGGTGAAATGCGTAGATATTGGGAGGAACACCAGTGGCGAAGGCGCCTTTCTGGACTGTGTCTGACGC…	TGGGGAATCTTCCGCAATGGACGAAAGTCTGACGGAGCAACGCCGCGTGAGTGATGACGGCCTTCGGGTTGTAAAGCTCTGTTAATCGGGACGAAAGGCCTTCTTGCGAATAGTTAGAAGGATTGACGGTACCGGAATAGAAAGCCACGGCTAACTACGTGCCAGCAGCCGCGGTAATACGTAGGTGGCAAGCGTTGTCCGGAATTATTGGGCGTAAAGCGCGCGCAGGCGGATTGGTCAGTCTGTCTTAAAAGTTCGGGGCTTAACCCCGTGATGGGATGGAAACTGCCAATCTAGAGTATCGGAGAGGAAAGTGGAATTCCTAGTGTAGCGGTGAAATGCGTAGATATTAGGAAGAACACCAGTGGCGAAGGCGACTTTCTGGACGAAAACTGACGC…	TGAGGAATATTGGTCAATGGACGAGAGTCTGAACCAGCCAAGTAGCGTGAAGGATGACTGCCCTATGGGTTGTAAACTTCTTTTATACGGGAATAAAGTGAGGCACGTGTGCCTTTTTGTATGTACCGTATGAATAAGGATCGGCTAACTCCGTGCCAGCAGCCGCGGTAATACGGAGGATCCGAGCGTTATCCGGATTTATTGGGTTTAAAGGGAGCGTAGGCGGACGTTTAAGTCAGTTGTGAAAGTTTGCGGCTCAACCGTAAAATTGCAGTTGATACTGGGTGTCTTGAGTACAGTAGAGGCAGGCGGAATTCGTGGTGTAGCGGTGAAATGCTTAGATATCACGAAGAACTCCGATTGCGAAGGCAGCTTGCTGGACTGTAACTGACGCTGATG…	TGGGGAATATTGCACAATGGGGGAAACCCTGATGCAGCGACGCCGCGTGAGCGAAGAAGTATTTCGGTATGTAAAGCTCTATCAGCAGGGAAGAAGAATGACGGTACCTGACTAAGAAGCACCGGCTAAATACGTGCCAGCAGCCGCGGTAATACGTATGGTGCAAGCGTTATCCGGATTTACTGGGTGTAAAGGGAGCGCAGGCGGTGCGGCAAGTCTGATGTGAAAGCCCGGGGCTCAACCCCGGTACTGCATTGGAAACTGTCGTACTAGAGTGTCGGAGGGGTAAGTGGAATTCCTAGTGTAGCGGTGAAATGCGTAGATATTAGGAGGAACACCAGTGGCGAAGGCGGCTTACTGGACGATAACTGACGCTGAGGCTCGAAAGCGTGGGGAGCA…	TGAGGAATATTGGTCAATGGACGAGAGTCTGAACCAGCCAAGTAGCGTGCAGGATGACGGCCCTATGGGTTGTAAACTGCTTTTATAAGGGAATAAAGTGAGTCTCGTGAGACTTTTTGCATGTACCTTATGAATAAGGACCGGCTAATTCCGTGCCAGCAGCCGCGGTAATACGGAAGGTCCGGGCGTTATCCGGATTTATTGGGTTTAAAGGGAGCGTAGGCCGGAGATTAAGCGTGTTGTGAAATGTAGACGCTCAACGTCTGCACTGCAGCGCGAACTGGTTTCCTTGAGTACGCACAAAGTGGGCGGAATTCGTGGTGTAGCGGTGAAATGCTTAGATATCACGAAGAACTCCGATTGCGAAGGCAGCTCACTGGAGCGCAACTGACGCTGAAG…	TGGGGAATATTGCACAATGGAGGAAACTCTGATGCAGCGACGCCGCGTGAGTGAAGAAGTAGTTCGCTATGTAAAGCTCTATCAGCAGGGAAGATAGTGACGGTACCTGACTAAGAAGCTCCGGCTAAATACGTGCCAGCAGCCGCGGTAATACGTATGGAGCAAGCGTTATCCGGATTTACTGGGTGTAAAGGGAGTGTAGGTGGCCAGGCAAGTCAGAAGTGAAAGCCCGGGGCTCAACCCCGGGACTGCTTTTGAAACTGCAGGGCTAGAGTGCAGGAGGGGCAAGTGGAATTCCTAGTGTAGCGGTGAAATGCGTAGATATTAGGAGGAACACCAGTGGCGAAGGCGGCTTGCTGGACTGTAACTGACACTGAGGCTCGAAAGCGTGGGGAGCAA…	TGGGGAATCTTCCGCAATGGGCGAAAGCCTGACGGAGCAATGCCGCGTGAGTGATGAAGGAATTCGTTCCGTAAAGCTCTTTTGTTTATGACGAATGTGCAGATTGTAAATAATGATCTGTAATGACGGTAGTAAACGAATAAGCCACGGCTAACTACGTGCCAGCAGCCGCGGTAATACGTAGGTGGCGAGCGTTGTCCGGAATTATTGGGCGTAAAGAGCATGTAGGCGGTTTTTTAAGTCTGGAGTGAAAATGCGGGGCTCAACCCCGTATGGCTCTGGATACTGGAAGACTTGAGTGCAGGAGAGGAAAGGGGAATTCCCAGTGTAGCGGTGAAATGCGTAGATATTGGGAGGAACACCAGTGGCGAAGGCGCCTTTCTGGACTGTGTCTGACGC…	TGGGGAATATTGCACAATGGGCGCAAGCCTGATGCAGCCATGCCGCGTGTATGAAGAAGGCCTTCGGGTTGTAAAGTACTTTCAGCGGGGAGGAAGGGAGTAAAGTTAATACCTTTGCTCATTGACGTTACCCGCAGAAGAAGCACCGGCTAACTCCGTGCCAGCAGCCGCGGTAATACGGAGGGTGCAAGCGTTAATCGGAATTACTGGGCGTAAAGCGCACGCAGGCGGTTTGTTAAGTCAGATGTGAAATCCCCGGGCTCAACCTGGGAACTGCATCTGATACTGGCAGGCTTGAGTCTCGTAGAGGGGGGTAGAATTCCAGGTGTAGCGGTGAAATGCGTAGAGATCTGGAGGAATACCGGTGGCGAAGGCGGCCCCCTGGACGAAGACTGACGC…	TGAGGAATATTGGTCAATGGGCGAGAGCCTGAACCAGCCAAGTAGCGTGCAGGAAGACGGCCCTATGGGTTGTAAACTGCTTTTATAAGGGAATAAAGTGAGTCTCGTGAGACTTTTTGCATGTACCTTATGAATAAGGACCGGCTAATTCCGTGCCAGCAGCCGCGGTAATACGGAAGGTCCGGGCGTTATCCGGATTTATTGGGTTTAAAGGGAGCGTAGGCCGGAGATTAAGCGTGTTGTGAAATGTAGACGCTCAACGTCTGCACTGCAGCGCGAACTGGTTTCCTTGAGTACGCACAAAGTGGGCGGAATTCGTGGTGTAGCGGTGAAATGCTTAGATATCACGAAGAACTCCGATTGCGAAGGCAGCTCACTGGAGCGCAACTGACGCTGAAG…	TGGGGAATATTGCACAATGGGCGCAAGCCTGATGCAGCGACGCCGCGTGCGGGATGACGGCCTTCGGGTTGTAAACCGCTTTTGACTGGGAGCAAGCCCTTCGGGGTGAGTGTACCTTTCGAATAAGCACCGGCTAACTACGTGCCAGCAGCCGCGGTAATACGTAGGGTGCAAGCGTTATCCGGAATTATTGGGCGTAAAGGGCTCGTAGGCGGTTCGTCGCGTCCGGTGTGAAAGTCCATCGCTTAACGGTGGATCCGCGCCGGGTACGGGCGGGCTTGAGTGCGGTAGGGGAGACTGGAATTCCCGGTGTAACGGTGGAATGTGTAGATATCGGGAAGAACACCAATGGCGAAGGCAGGTCTCTGGGCCGTCACTGACGCTGAGGAGCGAAAGCGT…	TGGGGAATATTGCACAATGGGCGCAAGCCTGATGCAGCCATGCCGCGTGTATGAAGAAGGCCTTCGGGTTGTAAAGTACTTTCAGCGGGGAGGAAGGGAGTAAAGTTAATACCTTTGCTCATTGACGTTACCCGCAGAAGAAGCACCGGCTAACTCCGTGCCAGCAGCCGCGGTAATACGGAGGGTGCAAGCGTTAATCGGAATTACTGGGCGTAAAGCGCACGCAGGCGGTTTGTTAAGTCAGATGTGAAATCCCCGGGCTCAACCTGGGAACTGCATCTGATACTGGCAAGCTTGAGTCTCGTAGAGGGGGGTAGAATTCCAGGTGTAGCGGTGAAATGCGTAGAGATCTGGAGGAATACCGGTGGCGAAGGCGGCCCCCTGGATGAAGACTGACGC…	TGGGGAATCTTCCGCAATGGGCGAAAGCCTGACGGAGCAACGCCGCGTGAGTGATGACGGCCTTCGGGTTGTAAAGCTCTGTGATCGGGGACGAACGGTCCGTAAGCTAATACCTTATGGAAGTGACGGTACCCGAATAGCAAGCCACGGCTAACTACGTGCCAGCAGCCGCGGTAATACGTAGGTGGCAAGCGTTGTCCGGAATTATTGGGCGTAAAGCGCGCGCAGGCGGCTTTCTAAGTCCATCTTAAAAGTGCGGGGCTTAACCCCGTGATGGGATGGAAACTGGAAAGCTGGAGTATCGGAGAGGAAAGTGGAATTCCTAGTGTAGCGGTGAAATGCGTAGAGATTAGGAAGAACACCGGTGGCGAAGGCGACTTTCTGGACGACAACTGACGC…	TGGGGAATATTGCACAATGGGGGAAACCCTGATGCAGCAACGCCGCGTGAGTGAAGAAGTATTTCGGTATGTAAAGCTCTATCAGCAGGAAAGAAAATGACGGTACCTGACTAAGAAGCCCCGGCTAACTACGTGCCAGCAGCCGCGGTAATACGTAGGGGGCAAGCGTTATCCGGATTTACTGGGTGTAAAGGGAGCGTAGACGGTTTTGCAAGTCTGAAGTGAAAGCCCGGGGCTTAACCCCGGGACTGCTTTGGAAACTGTAGGACTAGAGTGCAGGAGAGGTAAGTGGAATTCCTAGTGTAGCGGTGAAATGCGTAGATATTAGGAGGAACACCAGTGGCGAAGGCGGCTTACTGGACTGTAACTGACGTTGAGGCTCGAAAGCGTGGGGAGCAA…	TGGGGAATCTTCCGCAATGGGCGAAAGCCTGACGGAGCAACGCCGCGTGAACGAAGAAGGTCTTAGGATCGTAAAGTTCTGTTGTTAGGGACGAAGGGTAAGAATCATAATAAGGTTTTTATTTGACGGTACCTAACGAGGAAGCCACGGCTAACTACGTGCCAGCAGCCGCGGTAATACGTAGGCGGCAAGCGTTGTCCGGAATTATTGGGCGTAAAGGGAGCGCAGGCGGGAAACTAAGCGGATCTTAAAAGTGCGGGGCTCAACCCCGTGATGGGGTCCGAACTGGTTTTCTTGAGTGCAGGAGAGGAAAGCGGAATTCCCAGTGTAGCGGTGAAATGCGTAGATATTGGGAAGAACACCAGTGGCGAAGGCGGCTTTCTGGACTGTAACTGACGC…	TGGGGAATATTGCACAATGGGGGAAACCCTGATGCAGCGACGCCGCGTGGAGGAAGAAGGTCTTCGGATTGTAAACTCCTGTTGTTGAGGAAGATAATGACGGTACTCAACAAGGAAGTGACGGCTAACTACGTGCCAGCAGCCGCGGTAAAACGTAGGTCACAAGCGTTGTCCGGAATTACTGGGTGTAAAGGGAGCGCAGGCGGGCGATCAAGTTGGAAGTGAAATCCATGGGCTCAACCCATGAACTGCTTTCAAAACTGATTGTCTTGAGTAGTGCAGAGGTAGGCGGAATTCCCGGTGTAGCGGTGGAATGCGTAGATATCGGGAGGAACACCAGTGGCGAAGGCGGCCTACTGGGCACCAACTGACGCTGAGGCTCGAAAGTGTGGGTAGCAA…	TGGGGAATCTTCCGCAATGGACGAAAGTCTGACGGAGCAACGCCGCGTGAGTGATGACGGCCTTCGGGTTGTAAAGCTCTGTTAATCGGGACGAAAGGCCTTCTTGCGAATAGTGAGAAGGATTGACGGTACCGGAATAGAAAGCCACGGCTAACTACGTGCCAGCAGCCGCGGTAATACGTAGGTGGCAAGCGTTGTCCGGAATTATTGGGCGTAAAGCGCGCGCAGGCGGATAGGTCAGTCTGTCTTAAAAGTTCGGGGCTTAACCCCGTGATGGGATGGAAACTGCCAATCTAGAGTATCGGAGAGGAAAGTGGAATTCCTAGTGTAGCGGTGAAATGCGTAGATATTAGGAAGAACACCAGTGGCGAAGGCGACTTTCTGGACGAAAACTGACGC…	TGGGGAATATTGCACAATGGGCGCAAGCCTGATGCAGCGACGCCGCGTGCGGGATGACGGCCTTCGGGTTGTAAACCGCTTTTGATCGGGAGCAAGCCTTCGGGTGAGTGTACCTTTCGAATAAGCACCGGCTAACTACGTGCCAGCAGCCGCGGTAATACGTAGGGTGCAAGCGTTATCCGGAATTATTGGGCGTAAAGGGCTCGTAGGCGGTTCGTCGCGTCCGGTGTGAAAGTCCATCGCTTAACGGTGGATCTGCGCCGGGTACGGGCGGGCTGGAGTGCGGTAGGGGAGACTGGAATTCCCGGTGTAACGGTGGAATGTGTAGATATCGGGAAGAACACCAATGGCGAAGGCAGGTCTCTGGGCCGTTACTGACGCTGAGGAGCGAAAGCGTGG…	TGGGGAATATTGCACAATGGGCGCAAGCCTGATGCAGCCATGCCGCGTGTATGAAGAAGGCCTTCGGGTTGTAAAGTACTTTCAGCGGGGAGGAAGGGAGTAAAGTTAATAGCTTTGCTCATTGACGTTACCCGCAGAAGAAGCACCGGCTAACTCCGTGCCAGCAGCCGCGGTAATACGGAGGGTGCAAGCGTTAATCGGAATTACTGGGCGTAAAGCGCACGCAGGCGGTTTGTTAAGTCAGATGTGAAATCCCCGGGCTCAACCTGGGAACTGCATCTGATACTGGCAAGCTTGAGTCTCGTAGAGGGGGGTAGAATTCCAGGTGTAGCGGTGAAATGCGTAGAGATCTGGAGGAATACCGGTGGCGAAGGCGGCCCCCTGGACGAAGACTGACGC…	TGAGGAATATTGGTCAATGGCCGAGAGGCTGAACCAGCCAAGTCGCGTGAAGGAAGAAGGATCTATGGTTTGTAAACTTCTTTTATAGGGGAATAAAGTGGAGGACGTGTCCTTTTTTGTATGTACCCTATGAATAAGCATCGGCTAACTCCGTGCCAGCAGCCGCGGTAATACGGAGGATGCGAGCGTTATCCGGATTTATTGGGTTTAAAGGGTGCGTAGGTGGTGATTTAAGTCAGCGGTGAAAGTTTGTGGCTCAACCATAAAATTGCCGTTGAAACTGGGTTACTTGAGTGTGTTTGAGGTAGGCGGAATGCGTGGTGTAGCGGTGAAATGCATAGATATCACGCAGAACTCCGATTGCGAAGGCAGCTTACTAAACCATAACTGACACTGAAG…	TGGGGAATATTGCACAATGGGGGAAACCCTGATGCAGCGACGCCGCGTGAGCGAAGAAGTATTTCGGTATGTAAAGCTCTATCAGCAGGGAAGATAATGACGGTACCTGACTAAGAAGCCCCGGCTAACTACGTGCCAGCAGCCGCGGTAATACGTAGGGGGCAAGCGTTATCCGGATTTACTGGGTGTAAAGGGAGCGTAGACGGCAAGGCAAGTCTGATGTGAAAACCCAGGGCTTAACCCTGGGACTGCATTGGAAACTGTCTGGCTCGAGTGCCGGAGAGGTAAGCGGAATTCCTAGTGTAGCGGTGAAATGCGTAGATATTAGGAAGAACACCAGTGGCGAAGGCGGCTTACTGGACGGTAACTGACGTTGAGGCTCGAAAGCGTGGGGAGCAA…	TAGGGAATCTTCCACAATGGACGAAAGTCTGATGGAGCAACGCCGCGTGAATGAAGAAGGCCTTCGGGTCGTAAAATTCTGTTGTCAGAGAAGAACGTGCGTGAGAGTAACTGTTCACGTATTGACGGTATCTGACCAGAAAGCCACGGCTAACTACGTGCCAGCAGCCGCGGTAATACGTAGGTGGCAAGCGTTGTCCGGATTTATTGGGCGTAAAGGGAACGCAGGCGGTCTTTTAAGTCTGATGTGAAAGCCTTCGGCTTAACCGAAGTAGTGCATTGGAAACTGGAAGACTTGAGTGCAGAAGAGGAGAGTGGAACTCCATGTGTAGCGGTGAAATGCGTAGATATATGGAAGAACACCAGTGGCGAAAGCGGCTCTCTGGTCTGTAACTGACGC…	TGAGGAATATTGGTCAATGGGCGAGAGCCTGAACCAGCCAAGTAGCGTGAAGGATGACTGCCCTATGGGTTGTAAACTTCTTTTATAAAGGAATAAAGTCGGGTATGCATACCCGTTTGCATGTACTTTATGAATAAGGATCGGCTAACTCCGTGCCAGCAGCCGCGGTAATACGGAGGATCCGAGCGTTATCCGGATTTATTGGGTTTAAAGGGAGCGTAGATGGATGTTTAAGTCAGTTGTGAAAGTTTGCGGCTCAACCGTAAAATTGCAGTTGATACTGGATATCTTGAGTGCAGTTGAGGCAGGCGGAATTCGTGGTGTAGCGGTGAAATGCTTAGATATCACGAAGAACTCCGATTGCGAAGGCAGCCTGCTAAGCTGCAACTGACATTGAGG…	TGGGGAATCTTCCGCAATGGGCGAAAGCCTGACGGAGCAATGCCGCGTGAGTGATGAAGGAATTCGTTCCGTAAAGCTCTTTTGTTTATGACGAATGTGCAGATTGTGAATAATGATTTGTAATGACGGTAGTAAACGAATAAGCCACGGCTAACTACGTGCCAGCAGCCGCGGTAATACGTAGGTGGCGAGCGTTGTCCGGAATTATTGGGCGTAAAGAGCATGTAGGCGGTTTTTTAAGTCTGGAGTGAAAATGCGGGGCTCAACCCCGTATGGCTCTGGATACTGGAAGACTTGAGTGCAGGAGAGGAAAGGGGAATTCCCAGTGTAGCGGTGAAATGCGTAGATATTGGGAGGAACACCAGTGGCGAAGGCGCCTTTCTGGACTGTGTCTGACGC…
A1P1	54979	21446	5446	1695	1519	624	3576	9315	3376	3190	3502	33737	8126	4726	8461	4035	4064	1238	1455	643	1549	573	27342	1681	8308	9149	1927	1612	2233	497	3274	446	6324	3805	1673	282	3614	1058	306	3510	144	541	226	3217	679	548	831	2862	7107
A1P2	50810	1515	2298	20861	3047	209	53950	743	97	1452	1153	125	6923	196	7406	6741	6716	271	759	1090	1501	343	504	967	443	6122	227	419	495	1781	80	556	291	1037	46	454	1095	557	92	216	1105	114	196	804	437	133	11348	284	114
A1P3	47180	22342	8663	995	635	1874	3208	4515	8692	2134	5442	33226	3577	3561	5454	4427	4617	1347	1330	423	884	100	7466	263	5608	8390	3078	795	4178	405	1305	358	4207	3376	594	253	3158	559	212	1469	52	941	252	2722	948	187	716	2369	4304
A2P1	31439	30168	16542	6951	1366	234573	4245	20711	4750	16830	4133	5035	3363	914	4839	12799	12394	8711	8321	1635	9147	666	12385	798	11428	10660	4426	5669	4238	2204	314	2360	7376	716	191	1908	770	3378	1332	8653	260	3099	1673	690	1375	1124	949	3315	4338
A2P2	17687	7785	4201	15625	663	14983	7775	11991	4884	10798	2407	898	7012	498	2453	4627	4399	5368	5562	955	4036	170	16167	295	2387	8061	4154	2916	2094	1049	92	1209	1613	910	66	2195	867	2454	532	3739	113	1447	3497	670	333	626	1865	903	1553
A2P3	112219	4855	8237	3476	1224	238	346	4907	2536	11440	503	544	7037	2667	14323	3808	3755	4527	6326	1531	5345	1126	189	1013	1958	381	3268	1432	875	1953	1054	2685	1137	9379	873	1214	8238	2434	3038	1098	499	390	847	7067	1716	2016	83	907	150
A3P1	53186	10466	5856	14444	1043	35508	2615	8381	3290	6611	697	1834	5289	400	6603	6927	6948	2710	3664	931	3419	403	3918	356	4064	4113	3006	3441	992	1060	296	1058	2600	2931	164	1347	3015	1843	708	3071	164	1999	1488	2561	516	482	609	1048	1739
A3P2	37587	14806	6678	23939	804	35574	6182	9585	6609	11774	2245	16736	3797	1712	5713	9580	9308	4786	6174	908	3464	409	11128	418	5053	5503	4172	4898	2683	1483	408	1731	3462	1180	254	1836	1132	2356	1164	2923	144	1983	1916	973	635	894	1464	1909	2943
A3P3	44477	10795	4026	784	311	14043	1115	3247	2437	2566	1446	4735	2403	968	5987	2224	2383	1046	1755	266	1453	99	6126	146	3696	5563	1197	1192	1753	543	439	384	2623	2989	397	288	3037	493	183	988	49	309	307	2636	321	367	216	1183	2324
A4P1	51757	10864	4510	2224	335	44448	1872	12910	8071	2274	627	14733	7528	409	4779	7124	7442	1100	1177	279	954	94	11744	113	2791	4849	4775	2785	607	352	138	336	1805	3911	142	629	3892	494	180	4664	52	1141	1322	3285	285	200	474	1087	1270
A4P2	26436	20606	6068	16124	484	5512	11680	11306	4156	3193	2785	31575	2539	3206	4830	2363	2393	1530	1462	315	1433	190	18925	301	4836	5904	2693	3345	2463	432	851	396	3545	1296	320	1038	1271	823	226	3286	68	1115	1011	981	265	273	2703	2435	4327
A4P3	50424	16675	7697	740	486	1373	342	2098	3501	4133	4181	3795	4144	1771	6372	3088	3105	1157	2341	533	2172	163	7523	198	3571	2939	1164	888	3361	899	869	657	2624	3424	460	323	3296	849	585	537	110	497	332	2471	650	445	75	1892	2345
A5P1	78549	2689	4986	2752	879	153	724	2551	2709	7554	518	149	8132	848	9192	2187	2228	2596	4178	1149	3027	939	123	899	1468	223	2977	1200	477	957	341	1615	860	6141	306	608	5605	1844	1695	605	386	363	648	4154	746	1027	158	452	81
A5P2	103822	8393	13098	5525	1244	89	856	5529	4519	14834	1369	201	10892	1254	13758	3676	3505	6206	8031	1427	4858	887	154	1168	2410	365	4505	2021	1739	2096	541	2392	1544	7189	484	1309	6603	2560	3387	1264	599	634	1887	4937	1193	1911	231	1374	169
A5P3	18592	10786	5370	2031	1068	1002	5910	6822	3455	5179	2240	1996	4715	994	1283	5198	5351	3108	3355	731	1728	272	6114	377	4095	9232	2951	1241	2063	522	431	843	2925	1121	198	897	1183	982	406	2656	108	770	1418	941	849	379	1383	1171	2460
B1P1	71526	7302	6242	737	1390	2382	105626	1117	132	947	3567	959	3702	83	10959	4145	4021	584	771	476	1286	146	6354	490	1081	4371	440	5253	1589	1119	70	297	794	2552	36	397	2478	269	91	373	315	1470	988	2265	421	138	23365	1146	723
B1P2	39559	4124	4691	1481	1391	622	63209	763	224	629	1788	1144	1398	136	7044	1447	1455	198	637	506	1193	172	6198	490	1051	15024	278	4368	1084	1169	71	478	778	935	61	397	921	163	87	251	504	1953	354	718	358	104	14141	758	749
B2P1	106828	3712	5224	11231	937	1281	4383	5043	10758	8700	858	39	27116	105	10233	3414	3285	3116	5095	1151	2358	366	5541	500	3141	3312	3670	2866	895	1172	50	1027	1749	9754	44	1696	8938	1584	1215	1538	240	1108	5035	7180	905	751	973	490	787
D1P3	18540	3602	7430	964	1908	2690	592	2059	9301	2160	17079	34243	2384	216	2210	1886	1907	2090	2379	432	535	184	3710	552	3364	1908	2204	8852	7548	530	122	526	2112	1270	70	700	1244	1152	104	637	245	3108	471	1203	5359	213	134	541	1719
D2P2	21546	2792	5619	1255	1722	2889	498	1311	3378	2279	14611	75800	6147	105	2743	2708	2596	2031	1586	216	991	142	1337	266	2617	1417	2096	4000	10373	227	48	362	1673	1914	0	764	1854	958	99	346	129	8996	308	1527	3433	108	108	602	808
D2P3	28967	30360	13910	5453	3148	2761	3151	3586	5888	3464	68193	20284	2320	750	3620	2445	2469	1030	3130	400	4579	384	7021	629	4434	2592	4973	9068	7032	1359	737	1042	2629	1810	241	14478	1850	1587	254	868	194	6040	6369	1829	5748	774	671	4096	3068
D3P1	33847	3231	6252	1123	869	2714	1073	3645	2166	2694	10250	40208	4229	42	3553	3639	3527	2394	2294	422	373	249	2399	440	2972	2716	4350	2760	6463	797	27	995	1988	3229	31	1679	3108	1394	123	935	221	3740	1206	2616	5276	241	243	359	1646
D3P2	8971	12996	14571	1443	1113	1176	966	3926	2488	1053	36161	3483	780	94	1366	908	893	465	770	192	2543	126	5137	265	5197	3274	2246	8986	3137	233	96	188	3140	378	0	2324	432	315	44	863	95	9375	3592	390	1476	90	197	2071	2990
D3P3	21257	5839	11423	4037	1619	3365	749	1751	17857	3594	16181	61881	2800	79	2414	2641	2577	1356	3605	524	595	321	4359	683	769	5439	2790	12608	7836	1076	40	1038	472	1108	30	1657	1127	1277	119	607	265	5835	782	1165	7823	349	123	695	703
D4P1	606	9137	12029	159	25217	31	1132	3868	49	8921	3463	146	90	9354	74	92	78	3438	6798	12210	4864	9698	185	12256	2488	1222	1428	1285	1052	3923	3717	4506	1559	0	3039	3522	0	2928	3103	775	6214	391	713	22	1472	3361	260	1566	503
D4P2	627	9710	12923	102	30025	16	831	3523	68	10459	3695	122	61	12965	73	71	62	4396	7381	15083	5469	10928	197	15343	1645	1477	1198	1362	1661	4066	4998	5784	1025	0	4335	4006	0	3309	3601	568	7011	401	1265	26	2015	3225	185	1628	162
D5P1	9177	2243	3072	2356	333	1204	562	237	3644	1388	5174	13849	1874	23	1136	1314	1227	1450	1479	201	194	116	1081	216	1028	920	620	9327	3084	175	17	429	663	373	0	487	443	312	35	62	91	3426	240	449	2780	76	108	320	321
D5P2	53849	4278	2587	19697	613	179	568	4078	16183	6943	1091	176	20294	301	7234	11172	10759	3881	3813	624	2512	359	7336	516	2224	279	4823	1781	1557	912	145	1403	1385	3524	134	695	3370	1262	1382	969	249	1374	556	2627	676	675	120	793	1192
D5P3	57061	16583	8144	2660	526	94903	1199	6142	8714	4220	3862	1614	10649	1783	3019	12538	13786	3690	2360	498	3134	118	6058	128	6561	6722	2456	2947	3200	804	889	681	4216	5305	481	507	5132	1234	488	2204	75	993	545	4394	821	426	246	2183	3491
T0P1_1	1855	20112	25272	263	27110	678	2088	10862	72	9721	8972	153	162	17866	243	257	215	10560	14441	15310	12462	15827	2178	19160	5572	3084	4164	1628	3090	9740	7319	7797	3698	96	7681	3782	96	6996	5088	2061	11044	573	761	69	4739	8219	432	3451	1264
T0P1_2	1401	19500	23747	129	26161	411	1665	12004	69	8879	8548	311	118	17539	186	155	231	8245	15179	15211	12051	15607	1974	19398	5588	2600	4250	1444	3071	9457	7369	7545	3713	75	7309	1743	77	6137	5423	2290	11264	560	424	48	4343	7077	364	3406	1249
T0P2_1	1219	15529	18698	99	30612	227	1270	9894	61	8595	6712	231	125	22492	154	99	131	8195	11310	16088	13569	17296	2893	19121	3788	1128	2543	1088	2663	8707	10017	8204	2551	67	10621	3221	77	5271	5332	1903	11248	439	560	53	3626	8038	312	2745	783
T0P2_2	771	15357	18294	60	30426	203	1087	9812	52	8305	6456	47	69	21866	74	70	79	7833	11574	15569	12764	16698	2718	18655	4225	970	2623	1118	2528	8132	9832	7799	2948	0	10651	2023	0	5030	5332	1733	10770	425	400	0	3613	6806	242	2807	879
T0P3_1	881	12768	13923	91	27263	292	1062	6597	68	6369	5784	120	95	19288	136	97	115	6323	4677	12069	10791	14935	2662	14842	2934	767	1950	988	2181	6440	9587	7132	1903	45	10914	1206	0	3541	4744	1106	8429	370	227	31	2760	4440	249	2433	607
T0P3_2	1275	23984	25364	211	51540	238	1212	11828	122	11845	10624	66	203	35888	130	145	140	9601	10844	23265	19712	28278	4726	28848	5204	1293	3000	1620	4193	11225	18208	11078	3407	62	20811	2749	59	6850	8694	1981	16475	584	482	63	4727	8981	283	4362	1024
[truncated: 4,240 more columns]

## Sheet: Suplementary Table 2
	Phylum	.y.	group1	group2	n1	n2	statistic	p	p.adj	p.adj.signif
8	Actinobacteriota	Abundance	Inulin	Rye	3	5	-2.87639	0.00402246	0.0603369	ns
7	Actinobacteriota	Abundance	Inulin	R	3	5	-2.37511	0.0175435	0.131576	ns
1	Actinobacteriota	Abundance	Cellulose	Inulin	3	3	2.08167	0.037373	0.140149	ns
11	Actinobacteriota	Abundance	Control	Rye	4	5	-2.12443	0.0336343	0.140149	ns
9	Actinobacteriota	Abundance	Inulin	FST	3	6	-1.78737	0.0738781	0.221634	ns
10	Actinobacteriota	Abundance	Control	R	4	5	-1.5787	0.114404	0.28601	ns
2	Actinobacteriota	Abundance	Cellulose	Control	3	4	1.34094	0.179939	0.337386	ns
15	Actinobacteriota	Abundance	Rye	FST	5	6	1.38187	0.167012	0.337386	ns
6	Actinobacteriota	Abundance	Inulin	Control	3	4	-0.884452	0.376452	0.564679	ns
12	Actinobacteriota	Abundance	Control	FST	4	6	-0.911465	0.36205	0.564679	ns
14	Actinobacteriota	Abundance	R	FST	5	6	0.7773	0.436982	0.595884	ns
4	Actinobacteriota	Abundance	Cellulose	Rye	3	5	-0.549021	0.582991	0.624633	ns
5	Actinobacteriota	Abundance	Cellulose	FST	3	6	0.616334	0.537674	0.624633	ns
13	Actinobacteriota	Abundance	R	Rye	5	5	-0.578829	0.562705	0.624633	ns
3	Actinobacteriota	Abundance	Cellulose	R	3	5	-0.047741	0.961923	0.961923	ns
21	Bacteroidota	Abundance	Inulin	Control	3	4	-2.52497	0.0115709	0.173201	ns
23	Bacteroidota	Abundance	Inulin	Rye	3	5	-2.11254	0.0346403	0.173201	ns
24	Bacteroidota	Abundance	Inulin	FST	3	6	-2.12635	0.0334741	0.173201	ns
17	Bacteroidota	Abundance	Cellulose	Control	3	4	-1.84023	0.0657345	0.246504	ns
22	Bacteroidota	Abundance	Inulin	R	3	5	-1.71868	0.0856734	0.25702	ns
19	Bacteroidota	Abundance	Cellulose	Rye	3	5	-1.39642	0.162587	0.354681	ns
20	Bacteroidota	Abundance	Cellulose	FST	3	6	-1.38675	0.165518	0.354681	ns
18	Bacteroidota	Abundance	Cellulose	R	3	5	-1.00256	0.316073	0.526788	ns
25	Bacteroidota	Abundance	Control	R	4	5	1.00374	0.315502	0.526788	ns
16	Bacteroidota	Abundance	Cellulose	Inulin	3	3	0.640513	0.521839	0.706648	ns
26	Bacteroidota	Abundance	Control	Rye	4	5	0.57496	0.565318	0.706648	ns
27	Bacteroidota	Abundance	Control	FST	4	6	0.658281	0.510358	0.706648	ns
28	Bacteroidota	Abundance	R	Rye	5	5	-0.454794	0.649257	0.730316	ns
29	Bacteroidota	Abundance	R	FST	5	6	-0.410242	0.681629	0.730316	ns
30	Bacteroidota	Abundance	Rye	FST	5	6	0.064775	0.948353	0.948353	ns
32	Desulfobacterota	Abundance	Cellulose	Control	3	4	-2.65336	0.0079696	0.0745021	ns
33	Desulfobacterota	Abundance	Cellulose	R	3	5	-2.43479	0.0149004	0.0745021	ns
34	Desulfobacterota	Abundance	Cellulose	Rye	3	5	-2.5064	0.0121967	0.0745021	ns
35	Desulfobacterota	Abundance	Cellulose	FST	3	6	-2.12635	0.0334741	0.125528	ns
31	Desulfobacterota	Abundance	Cellulose	Inulin	3	3	-1.60128	0.109315	0.327944	ns
36	Desulfobacterota	Abundance	Inulin	Control	3	4	-0.941513	0.346442	0.837334	ns
37	Desulfobacterota	Abundance	Inulin	R	3	5	-0.644503	0.519249	0.837334	ns
38	Desulfobacterota	Abundance	Inulin	Rye	3	5	-0.716115	0.47392	0.837334	ns
39	Desulfobacterota	Abundance	Inulin	FST	3	6	-0.27735	0.781511	0.837334	ns
40	Desulfobacterota	Abundance	Control	R	4	5	0.370313	0.711149	0.837334	ns
41	Desulfobacterota	Abundance	Control	Rye	4	5	0.292353	0.770017	0.837334	ns
42	Desulfobacterota	Abundance	Control	FST	4	6	0.810191	0.41783	0.837334	ns
44	Desulfobacterota	Abundance	R	FST	5	6	0.453425	0.650243	0.837334	ns
45	Desulfobacterota	Abundance	Rye	FST	5	6	0.539792	0.589341	0.837334	ns
43	Desulfobacterota	Abundance	R	Rye	5	5	-0.0826898	0.934098	0.934098	ns
47	Euryarchaeota	Abundance	Cellulose	Control	3	4	1.99715	0.045809	0.231205	ns
48	Euryarchaeota	Abundance	Cellulose	R	3	5	2.23189	0.0256221	0.231205	ns
52	Euryarchaeota	Abundance	Inulin	R	3	5	1.99319	0.046241	0.231205	ns
50	Euryarchaeota	Abundance	Cellulose	FST	3	6	1.75655	0.0789944	0.236983	ns
51	Euryarchaeota	Abundance	Inulin	Control	3	4	1.7689	0.07691	0.236983	ns
49	Euryarchaeota	Abundance	Cellulose	Rye	3	5	1.51578	0.129576	0.280798	ns
54	Euryarchaeota	Abundance	Inulin	FST	3	6	1.51002	0.131039	0.280798	ns
53	Euryarchaeota	Abundance	Inulin	Rye	3	5	1.27707	0.201577	0.377957	ns
58	Euryarchaeota	Abundance	R	Rye	5	5	-0.826898	0.408295	0.680491	ns
56	Euryarchaeota	Abundance	Control	Rye	4	5	-0.623686	0.532834	0.726592	ns
59	Euryarchaeota	Abundance	R	FST	5	6	-0.640553	0.521813	0.726592	ns
57	Euryarchaeota	Abundance	Control	FST	4	6	-0.438854	0.660768	0.825959	ns
46	Euryarchaeota	Abundance	Cellulose	Inulin	3	3	0.213504	0.830934	0.876095	ns
55	Euryarchaeota	Abundance	Control	R	4	5	0.155921	0.876095	0.876095	ns
60	Euryarchaeota	Abundance	Rye	FST	5	6	0.223114	0.823447	0.876095	ns
61	Firmicutes	Abundance	Cellulose	Inulin	3	3	-0.747265	0.454904	0.899342	ns
62	Firmicutes	Abundance	Cellulose	Control	3	4	-0.61341	0.539605	0.899342	ns
63	Firmicutes	Abundance	Cellulose	R	3	5	-1.74255	0.0814129	0.899342	ns
64	Firmicutes	Abundance	Cellulose	Rye	3	5	-0.95482	0.339669	0.899342	ns
65	Firmicutes	Abundance	Cellulose	FST	3	6	-0.677967	0.497793	0.899342	ns
67	Firmicutes	Abundance	Inulin	R	3	5	-0.907079	0.364365	0.899342	ns
70	Firmicutes	Abundance	Control	R	4	5	-1.19865	0.230666	0.899342	ns
73	Firmicutes	Abundance	R	Rye	5	5	0.909588	0.36304	0.899342	ns
74	Firmicutes	Abundance	R	FST	5	6	1.3099	0.190231	0.899342	ns
66	Firmicutes	Abundance	Inulin	Control	3	4	0.18545	0.852876	0.969639	ns
68	Firmicutes	Abundance	Inulin	Rye	3	5	-0.119352	0.904996	0.969639	ns
69	Firmicutes	Abundance	Inulin	FST	3	6	0.1849	0.853307	0.969639	ns
71	Firmicutes	Abundance	Control	Rye	4	5	-0.341078	0.733045	0.969639	ns
75	Firmicutes	Abundance	Rye	FST	5	6	0.359861	0.718951	0.969639	ns
72	Firmicutes	Abundance	Control	FST	4	6	-0.016879	0.986533	0.986533	ns
76	Fusobacteriota	Abundance	Cellulose	Inulin	3	3	-1.1209	0.262332	0.837996	ns
77	Fusobacteriota	Abundance	Cellulose	Control	3	4	-0.584879	0.558629	0.837996	ns
79	Fusobacteriota	Abundance	Cellulose	Rye	3	5	-0.584827	0.558664	0.837996	ns
81	Fusobacteriota	Abundance	Inulin	Control	3	4	0.61341	0.539605	0.837996	ns
82	Fusobacteriota	Abundance	Inulin	R	3	5	0.883208	0.377124	0.837996	ns
83	Fusobacteriota	Abundance	Inulin	Rye	3	5	0.668374	0.503895	0.837996	ns
84	Fusobacteriota	Abundance	Inulin	FST	3	6	1.44838	0.14751	0.837996	ns
87	Fusobacteriota	Abundance	Control	FST	4	6	0.860828	0.389333	0.837996	ns
89	Fusobacteriota	Abundance	R	FST	5	6	0.626159	0.531211	0.837996	ns
90	Fusobacteriota	Abundance	Rye	FST	5	6	0.885259	0.376017	0.837996	ns
78	Fusobacteriota	Abundance	Cellulose	R	3	5	-0.369993	0.711388	0.927785	ns
85	Fusobacteriota	Abundance	Control	R	4	5	0.263117	0.79246	0.927785	ns
88	Fusobacteriota	Abundance	R	Rye	5	5	-0.248069	0.804081	0.927785	ns
80	Fusobacteriota	Abundance	Cellulose	FST	3	6	0.154083	0.877544	0.940226	ns
86	Fusobacteriota	Abundance	Control	Rye	4	5	0.0292353	0.976677	0.976677	ns
91	Patescibacteria	Abundance	Cellulose	Inulin	3	3	-0.493719	0.621505	0.936014	ns
92	Patescibacteria	Abundance	Cellulose	Control	3	4	-0.605427	0.544896	0.936014	ns
93	Patescibacteria	Abundance	Cellulose	R	3	5	-0.779287	0.435811	0.936014	ns
94	Patescibacteria	Abundance	Cellulose	Rye	3	5	-1.18841	0.234671	0.936014	ns
95	Patescibacteria	Abundance	Cellulose	FST	3	6	-0.201211	0.840534	0.936014	ns
97	Patescibacteria	Abundance	Inulin	R	3	5	-0.227292	0.820197	0.936014	ns
98	Patescibacteria	Abundance	Inulin	Rye	3	5	-0.636417	0.524504	0.936014	ns
99	Patescibacteria	Abundance	Inulin	FST	3	6	0.368887	0.712212	0.936014	ns
100	Patescibacteria	Abundance	Control	R	4	5	-0.159071	0.873613	0.936014	ns
101	Patescibacteria	Abundance	Control	Rye	4	5	-0.604471	0.545531	0.936014	ns
102	Patescibacteria	Abundance	Control	FST	4	6	0.495935	0.61994	0.936014	ns
103	Patescibacteria	Abundance	R	Rye	5	5	-0.472417	0.636629	0.936014	ns
104	Patescibacteria	Abundance	R	FST	5	6	0.704891	0.480878	0.936014	ns
105	Patescibacteria	Abundance	Rye	FST	5	6	1.19831	0.230794	0.936014	ns
96	Patescibacteria	Abundance	Inulin	Control	3	4	-0.0776188	0.938131	0.938131	ns
112	Proteobacteria	Abundance	Inulin	R	3	5	2.97188	0.00295985	0.0443978	*
111	Proteobacteria	Abundance	Inulin	Control	3	4	2.52497	0.0115709	0.0811502	ns
114	Proteobacteria	Abundance	Inulin	FST	3	6	2.4037	0.01623	0.0811502	ns
113	Proteobacteria	Abundance	Inulin	Rye	3	5	2.29157	0.0219306	0.0822398	ns
108	Proteobacteria	Abundance	Cellulose	R	3	5	2.07673	0.0378262	0.113479	ns
107	Proteobacteria	Abundance	Cellulose	Control	3	4	1.66905	0.0951083	0.237771	ns
110	Proteobacteria	Abundance	Cellulose	FST	3	6	1.4792	0.139087	0.298043	ns
109	Proteobacteria	Abundance	Cellulose	Rye	3	5	1.39642	0.162587	0.30485	ns
106	Proteobacteria	Abundance	Cellulose	Inulin	3	3	-0.800641	0.42334	0.595884	ns
118	Proteobacteria	Abundance	R	Rye	5	5	-0.785553	0.432129	0.595884	ns
119	Proteobacteria	Abundance	R	FST	5	6	-0.7773	0.436982	0.595884	ns
115	Proteobacteria	Abundance	Control	R	4	5	0.360568	0.718422	0.774638	ns
116	Proteobacteria	Abundance	Control	Rye	4	5	-0.380058	0.703902	0.774638	ns
117	Proteobacteria	Abundance	Control	FST	4	6	-0.354459	0.722995	0.774638	ns
120	Proteobacteria	Abundance	Rye	FST	5	6	0.0431834	0.965555	0.965555	ns
122	Synergistota	Abundance	Cellulose	Control	3	4	-1.58646	0.112634	0.563172	ns
126	Synergistota	Abundance	Inulin	Control	3	4	-1.71338	0.0866428	0.563172	ns
132	Synergistota	Abundance	Control	FST	4	6	1.80204	0.0715387	0.563172	ns
123	Synergistota	Abundance	Cellulose	R	3	5	-0.942404	0.345986	0.691234	ns
124	Synergistota	Abundance	Cellulose	Rye	3	5	-0.663665	0.506905	0.691234	ns
127	Synergistota	Abundance	Inulin	R	3	5	-1.07514	0.282313	0.691234	ns
128	Synergistota	Abundance	Inulin	Rye	3	5	-0.796398	0.425801	0.691234	ns
130	Synergistota	Abundance	Control	R	4	5	0.780307	0.43521	0.691234	ns
131	Synergistota	Abundance	Control	Rye	4	5	1.08376	0.278471	0.691234	ns
134	Synergistota	Abundance	R	FST	5	6	1.05654	0.290721	0.691234	ns
135	Synergistota	Abundance	Rye	FST	5	6	0.720369	0.471298	0.691234	ns
133	Synergistota	Abundance	R	Rye	5	5	0.32186	0.747558	0.934448	ns
121	Synergistota	Abundance	Cellulose	Inulin	3	3	0.11872	0.905497	0.945353	ns
125	Synergistota	Abundance	Cellulose	FST	3	6	-0.068543	0.945353	0.945353	ns
129	Synergistota	Abundance	Inulin	FST	3	6	-0.205629	0.837081	0.945353	ns
136	Verrucomicrobiota	Abundance	Cellulose	Inulin	3	3	-0.747265	0.454904	0.894703	ns
137	Verrucomicrobiota	Abundance	Cellulose	Control	3	4	-0.513553	0.607565	0.894703	ns
140	Verrucomicrobiota	Abundance	Cellulose	FST	3	6	0.431433	0.666153	0.894703	ns
141	Verrucomicrobiota	Abundance	Inulin	Control	3	4	0.285307	0.775409	0.894703	ns
142	Verrucomicrobiota	Abundance	Inulin	R	3	5	0.942885	0.34574	0.894703	ns
143	Verrucomicrobiota	Abundance	Inulin	Rye	3	5	0.692244	0.488784	0.894703	ns
144	Verrucomicrobiota	Abundance	Inulin	FST	3	6	1.2943	0.195562	0.894703	ns
145	Verrucomicrobiota	Abundance	Control	R	4	5	0.701646	0.4829	0.894703	ns
146	Verrucomicrobiota	Abundance	Control	Rye	4	5	0.428784	0.66808	0.894703	ns
147	Verrucomicrobiota	Abundance	Control	FST	4	6	1.08026	0.280028	0.894703	ns
148	Verrucomicrobiota	Abundance	R	Rye	5	5	-0.289414	0.772264	0.894703	ns
149	Verrucomicrobiota	Abundance	R	FST	5	6	0.374256	0.708214	0.894703	ns
150	Verrucomicrobiota	Abundance	Rye	FST	5	6	0.676539	0.498698	0.894703	ns
138	Verrucomicrobiota	Abundance	Cellulose	R	3	5	0.107417	0.914458	0.914458	ns
139	Verrucomicrobiota	Abundance	Cellulose	Rye	3	5	-0.143223	0.886114	0.914458	ns

## Sheet: Supplementary Table 3
	Genus	.y.	group1	group2	n1	n2	statistic	p	p.adj	p.adj.signif
1485	Limosilactobacillus	Abundance	Rye	FST	5	6	1.5546	0.120041	0.225077	ns
1440	Leuconostoc	Abundance	Rye	FST	5	6	2.14846	0.0316776	0.246726	ns
300	Bifidobacterium	Abundance	Rye	FST	5	6	1.5618	0.118336	0.295839	ns
15	Acetanaerobacterium	Abundance	Rye	FST	5	6	-1.82421	0.0681208	0.298885	ns
1650	Ochrobactrum	Abundance	Rye	FST	5	6	-1.82493	0.0680109	0.3256	ns
765	Eggerthella	Abundance	Rye	FST	5	6	1.39626	0.162636	0.348505	ns
510	Christensenella	Abundance	Rye	FST	5	6	-1.94517	0.0517549	0.400416	ns
150	Alloscardovia	Abundance	Rye	FST	5	6	1.30741	0.191072	0.415786	ns
615	Collinsella	Abundance	Rye	FST	5	6	1.01481	0.310197	0.422996	ns
1215	Lachnoclostridium	Abundance	Rye	FST	5	6	0.950034	0.342095	0.427619	ns
450	CHKCI002	Abundance	Rye	FST	5	6	-1.44503	0.14845	0.459485	ns
2130	Slackia	Abundance	Rye	FST	5	6	0.98602	0.324123	0.465871	ns
2415	Veillonella	Abundance	Rye	FST	5	6	1.0364	0.300015	0.485263	ns
1155	Intestinibacter	Abundance	Rye	FST	5	6	1.10457	0.269348	0.488575	ns
60	Adlercreutzia	Abundance	Rye	FST	5	6	-0.971625	0.331237	0.496855	ns
1680	Olsenella	Abundance	Rye	FST	5	6	1.10913	0.267374	0.501325	ns
1575	Methanosphaera	Abundance	Rye	FST	5	6	-1.3267	0.184609	0.542082	ns
1845	Peptococcus	Abundance	Rye	FST	5	6	1.12277	0.261536	0.569397	ns
570	Clostridium sensu stricto 1	Abundance	Rye	FST	5	6	1.10118	0.27082	0.574119	ns
2580	[Ruminococcus] gnavus group	Abundance	Rye	FST	5	6	0.870864	0.383828	0.575742	ns
780	Eisenbergiella	Abundance	Rye	FST	5	6	0.830736	0.406123	0.594277	ns
1590	Microbacterium	Abundance	Rye	FST	5	6	0.642754	0.520384	0.600443	ns
2190	Streptococcus	Abundance	Rye	FST	5	6	0.90685	0.364486	0.607477	ns
960	Frisingicoccus	Abundance	Rye	FST	5	6	1.62097	0.105024	0.619129	ns
2175	Stenotrophomonas	Abundance	Rye	FST	5	6	-1.11257	0.265893	0.636066	ns
1425	Lactococcus	Abundance	Rye	FST	5	6	0.791695	0.428539	0.642808	ns
2220	Succinatimonas	Abundance	Rye	FST	5	6	-0.788266	0.430541	0.645812	ns
1110	Howardella	Abundance	Rye	FST	5	6	0.978823	0.327668	0.649579	ns
1530	Megasphaera	Abundance	Rye	FST	5	6	0.90685	0.364486	0.650137	ns
600	Colidextribacter	Abundance	Rye	FST	5	6	0.7773	0.436982	0.655472	ns
630	Coprobacter	Abundance	Rye	FST	5	6	-0.819278	0.412628	0.667462	ns
840	Erysipelotrichaceae UCG-003	Abundance	Rye	FST	5	6	0.806089	0.420191	0.678808	ns
1740	Paeniclostridium	Abundance	Rye	FST	5	6	0.532595	0.594314	0.685747	ns
285	Barnesiella	Abundance	Rye	FST	5	6	-0.467382	0.640226	0.685957	ns
180	Anaerosporobacter	Abundance	Rye	FST	5	6	-0.93368	0.350469	0.688636	ns
555	Cloacibacillus	Abundance	Rye	FST	5	6	0.720369	0.471298	0.691234	ns
480	Caproiciproducens	Abundance	Rye	FST	5	6	-0.84307	0.399189	0.692959	ns
1470	Ligilactobacillus	Abundance	Rye	FST	5	6	0.511003	0.609349	0.703095	ns
1515	Megamonas	Abundance	Rye	FST	5	6	1.15875	0.246557	0.706511	ns
2535	[Eubacterium] ventriosum group	Abundance	Rye	FST	5	6	-0.993217	0.320604	0.707057	ns
540	Citrobacter	Abundance	Rye	FST	5	6	-0.503806	0.614398	0.707965	ns
855	Escherichia-Shigella	Abundance	Rye	FST	5	6	0.374256	0.708214	0.708214	ns
1050	HT002	Abundance	Rye	FST	5	6	-0.374256	0.708214	0.708678	ns
975	Fusicatenibacter	Abundance	Rye	FST	5	6	0.712525	0.47614	0.714209	ns
30	Acidaminococcus	Abundance	Rye	FST	5	6	0.503806	0.614398	0.71515	ns
1545	Merdibacter	Abundance	Rye	FST	5	6	0.830736	0.406123	0.715255	ns
1125	Hungatella	Abundance	Rye	FST	5	6	0.561768	0.574274	0.717843	ns
1335	Lachnospiraceae UCG-003	Abundance	Rye	FST	5	6	0.732152	0.464076	0.719573	ns
735	Dielma	Abundance	Rye	FST	5	6	1.14416	0.252557	0.728369	ns
2325	UC5-1-2E3	Abundance	Rye	FST	5	6	0.880451	0.378615	0.731046	ns
360	Butyricicoccus	Abundance	Rye	FST	5	6	0.770103	0.441239	0.735398	ns
1995	Rikenella	Abundance	Rye	FST	5	6	0.716152	0.473898	0.735946	ns
1920	Prevotella_9	Abundance	Rye	FST	5	6	0.618961	0.535942	0.740079	ns
1800	Paraclostridium	Abundance	Rye	FST	5	6	0.921245	0.356923	0.743945	ns
2505	[Eubacterium] ruminantium group	Abundance	Rye	FST	5	6	-0.635532	0.525081	0.747846	ns
1305	Lachnospiraceae NK4B4 group	Abundance	Rye	FST	5	6	0.773444	0.43926	0.761632	ns
120	Allisonella	Abundance	Rye	FST	5	6	0.604567	0.545467	0.762355	ns
375	Butyricimonas	Abundance	Rye	FST	5	6	-0.367058	0.713575	0.764545	ns
165	Anaerofilum	Abundance	Rye	FST	5	6	0.492942	0.622053	0.777567	ns
2355	UCG-003	Abundance	Rye	FST	5	6	0.7773	0.436982	0.777638	ns
1950	Proteus	Abundance	Rye	FST	5	6	0.419959	0.674515	0.778287	ns
660	DNF00809	Abundance	Rye	FST	5	6	1.25242	0.210416	0.786966	ns
1380	Lachnospiraceae UCG-010	Abundance	Rye	FST	5	6	-0.829185	0.407	0.787285	ns
2565	[Ruminococcus] gauvreauii group	Abundance	Rye	FST	5	6	0.964428	0.334831	0.788144	ns
750	Dorea	Abundance	Rye	FST	5	6	1.00761	0.313641	0.793118	ns
1605	Monoglobus	Abundance	Rye	FST	5	6	0.669342	0.503277	0.794987	ns
1755	Paludicola	Abundance	Rye	FST	5	6	0.63224	0.52723	0.796554	ns
1695	Oscillibacter	Abundance	Rye	FST	5	6	0.561384	0.574536	0.797268	ns
1785	Parabacteroides	Abundance	Rye	FST	5	6	-0.345467	0.729743	0.802258	ns
345	Brevundimonas	Abundance	Rye	FST	5	6	-0.443623	0.657315	0.806316	ns
315	Bilophila	Abundance	Rye	FST	5	6	0.460622	0.64507	0.806337	ns
1140	Incertae Sedis	Abundance	Rye	FST	5	6	0.237508	0.812262	0.812262	ns
210	Anaerostipes	Abundance	Rye	FST	5	6	0.453425	0.650243	0.812803	ns
2520	[Eubacterium] siraeum group	Abundance	Rye	FST	5	6	0.295086	0.767928	0.82278	ns
75	Agathobacter	Abundance	Rye	FST	5	6	0.215917	0.829053	0.829053	ns
1290	Lachnospiraceae NK4A136 group	Abundance	Rye	FST	5	6	0.374256	0.708214	0.829861	ns
2145	Solobacterium	Abundance	Rye	FST	5	6	0.674325	0.500105	0.833508	ns
705	Desulfovibrio	Abundance	Rye	FST	5	6	0.352664	0.72434	0.835777	ns
990	Fusobacterium	Abundance	Rye	FST	5	6	0.885259	0.376017	0.837996	ns
1560	Methanobrevibacter	Abundance	Rye	FST	5	6	0.345467	0.729743	0.842012	ns
585	Clostridium sensu stricto 13	Abundance	Rye	FST	5	6	-0.34504	0.730064	0.842382	ns
1260	Lachnospiraceae FCS020 group	Abundance	Rye	FST	5	6	-0.269942	0.787205	0.843434	ns
1065	Haemophilus	Abundance	Rye	FST	5	6	-0.431834	0.665862	0.852384	ns
45	Actinomyces	Abundance	Rye	FST	5	6	0.837747	0.402173	0.852809	ns
495	Catenibacterium	Abundance	Rye	FST	5	6	0.251903	0.801116	0.858339	ns
1245	Lachnospiraceae AC2044 group	Abundance	Rye	FST	5	6	0.741314	0.458503	0.859693	ns
2205	Subdoligranulum	Abundance	Rye	FST	5	6	1.07239	0.283546	0.864546	ns
1905	Prevotella_7	Abundance	Rye	FST	5	6	0.230469	0.817727	0.86833	ns
945	Fournierella	Abundance	Rye	FST	5	6	-0.165536	0.868522	0.868522	ns
1500	Marvinbryantia	Abundance	Rye	FST	5	6	0.280884	0.778799	0.870146	ns
2475	[Eubacterium] fissicatena group	Abundance	Rye	FST	5	6	0.737053	0.46109	0.870961	ns
2340	UCG-002	Abundance	Rye	FST	5	6	0.280692	0.778947	0.873296	ns
1770	Papillibacter	Abundance	Rye	FST	5	6	-0.859382	0.39013	0.875314	ns
2010	Romboutsia	Abundance	Rye	FST	5	6	0.546989	0.584386	0.876579	ns
1080	Holdemanella	Abundance	Rye	FST	5	6	0.230311	0.81785	0.879217	ns
2070	Ruminococcus	Abundance	Rye	FST	5	6	0.151142	0.879864	0.879864	ns
2235	Sutterella	Abundance	Rye	FST	5	6	0.439031	0.660639	0.879878	ns
1350	Lachnospiraceae UCG-004	Abundance	Rye	FST	5	6	0.223114	0.823447	0.882264	ns
255	Atopobium	Abundance	Rye	FST	5	6	-0.219296	0.82642	0.88545	ns
2430	[Clostridium] innocuum group	Abundance	Rye	FST	5	6	-0.244706	0.806684	0.890286	ns
795	Enterococcus	Abundance	Rye	FST	5	6	-0.223114	0.823447	0.890286	ns
1410	Lactobacillus	Abundance	Rye	FST	5	6	0.345467	0.729743	0.891074	ns
2025	Roseburia	Abundance	Rye	FST	5	6	-0.367058	0.713575	0.89148	ns
90	Akkermansia	Abundance	Rye	FST	5	6	0.676539	0.498698	0.894703	ns
465	Candidatus Soleaferrea	Abundance	Rye	FST	5	6	-0.133377	0.893895	0.895155	ns
525	Christensenellaceae R-7 group	Abundance	Rye	FST	5	6	1.37467	0.169234	0.899217	ns
1710	Oscillospira	Abundance	Rye	FST	5	6	0.316678	0.751488	0.901896	ns
2460	[Eubacterium] eligens group	Abundance	Rye	FST	5	6	0.712525	0.47614	0.90426	ns
1170	Intestinimonas	Abundance	Rye	FST	5	6	0.180549	0.856722	0.904671	ns
330	Blautia	Abundance	Rye	FST	5	6	0.410242	0.681629	0.904996	ns
930	Flavonifractor	Abundance	Rye	FST	5	6	0.273495	0.784473	0.905161	ns
885	Faecalitalea	Abundance	Rye	FST	5	6	-0.191089	0.848456	0.90906	ns
915	Family XIII UCG-001	Abundance	Rye	FST	5	6	0.604567	0.545467	0.909111	ns
420	CAG-56	Abundance	Rye	FST	5	6	0.345467	0.729743	0.912179	ns
720	Dialister	Abundance	Rye	FST	5	6	0.993217	0.320604	0.914986	ns
2400	UCG-009	Abundance	Rye	FST	5	6	-0.382648	0.701981	0.918191	ns
1815	Paraprevotella	Abundance	Rye	FST	5	6	0.338849	0.734723	0.918404	ns
900	Family XIII AD3011 group	Abundance	Rye	FST	5	6	0.194325	0.845921	0.919333	ns
1830	Parasutterella	Abundance	Rye	FST	5	6	0.798892	0.424353	0.920457	ns
105	Alistipes	Abundance	Rye	FST	5	6	-0.201522	0.84029	0.922239	ns
645	Coprococcus	Abundance	Rye	FST	5	6	0.244706	0.806684	0.922239	ns
1875	Phocea	Abundance	Rye	FST	5	6	0.0960492	0.923482	0.923482	ns
810	Enterorhabdus	Abundance	Rye	FST	5	6	0.827822	0.407771	0.924193	ns
2160	Sphingomonas	Abundance	Rye	FST	5	6	0.0935639	0.925456	0.925456	ns
2040	Rothia	Abundance	Rye	FST	5	6	0.673056	0.500912	0.928661	ns
2115	Shuttleworthia	Abundance	Rye	FST	5	6	0.0889108	0.929153	0.929153	ns
2595	[Ruminococcus] torques group	Abundance	Rye	FST	5	6	-0.446228	0.655433	0.929246	ns
870	Faecalibacterium	Abundance	Rye	FST	5	6	-0.489411	0.624551	0.930691	ns
1395	Lacticaseibacillus	Abundance	Rye	FST	5	6	1.15955	0.246234	0.933371	ns
135	Alloprevotella	Abundance	Rye	FST	5	6	-0.452777	0.65071	0.935252	ns
2250	TM7x	Abundance	Rye	FST	5	6	1.19831	0.230794	0.936014	ns
1095	Holdemania	Abundance	Rye	FST	5	6	-0.080041	0.936205	0.936205	ns
675	DTU089	Abundance	Rye	FST	5	6	-0.0796474	0.936518	0.936518	ns
1725	Oxalobacter	Abundance	Rye	FST	5	6	1.05799	0.290059	0.940226	ns
1890	Prevotella	Abundance	Rye	FST	5	6	-1.02456	0.305573	0.942302	ns
825	Erysipelatoclostridium	Abundance	Rye	FST	5	6	-0.136747	0.891231	0.95489	ns
1320	Lachnospiraceae UCG-001	Abundance	Rye	FST	5	6	0.491607	0.622997	0.955848	ns
2550	[Eubacterium] xylanophilum group	Abundance	Rye	FST	5	6	-0.720257	0.471367	0.956532	ns
2265	Terrisporobacter	Abundance	Rye	FST	5	6	0.68165	0.49546	0.956824	ns
2490	[Eubacterium] hallii group	Abundance	Rye	FST	5	6	0.194325	0.845921	0.957432	ns
1980	Rhodococcus	Abundance	Rye	FST	5	6	-0.200523	0.841072	0.959211	ns
1275	Lachnospiraceae ND3007 group	Abundance	Rye	FST	5	6	0.0503806	0.959819	0.959819	ns
2100	Senegalimassilia	Abundance	Rye	FST	5	6	0.395847	0.692218	0.961138	ns
1230	Lachnospira	Abundance	Rye	FST	5	6	0.64775	0.517146	0.965555	ns
2310	UBA1819	Abundance	Rye	FST	5	6	0.0431834	0.965555	0.965555	ns
1020	Gemella	Abundance	Rye	FST	5	6	-0.0423799	0.966196	0.966196	ns
2445	[Eubacterium] brachy group	Abundance	Rye	FST	5	6	0.0369685	0.97051	0.97051	ns
405	CAG-352	Abundance	Rye	FST	5	6	0.0361098	0.971195	0.971195	ns
2295	Tyzzerella	Abundance	Rye	FST	5	6	0.0359861	0.971293	0.971293	ns
690	Defluviitaleaceae UCG-011	Abundance	Rye	FST	5	6	0.244873	0.806555	0.971418	ns
1365	Lachnospiraceae UCG-009	Abundance	Rye	FST	5	6	0.105734	0.915794	0.971885	ns
1200	Klebsiella	Abundance	Rye	FST	5	6	-0.0941338	0.925003	0.974968	ns
1185	Johnsonella	Abundance	Rye	FST	5	6	-0.626495	0.53099	0.975623	ns
1935	Prevotellaceae NK3B31 group	Abundance	Rye	FST	5	6	0.04679	0.962681	0.977235	ns
1455	Libanicoccus	Abundance	Rye	FST	5	6	0.415353	0.677884	0.979704	ns
2055	Ruminiclostridium	Abundance	Rye	FST	5	6	0.131444	0.895424	0.981384	ns
2280	Turicibacter	Abundance	Rye	FST	5	6	-0.0216065	0.982762	0.982762	ns
1665	Odoribacter	Abundance	Rye	FST	5	6	-0.0215917	0.982774	0.982774	ns
1635	Negativibacillus	Abundance	Rye	FST	5	6	-0.0185231	0.985222	0.985222	ns
1005	GCA-900066575	Abundance	Rye	FST	5	6	-0.53399	0.593348	0.987009	ns
2385	UCG-007	Abundance	Rye	FST	5	6	0.0153834	0.987726	0.987726	ns
1860	Phascolarctobacterium	Abundance	Rye	FST	5	6	-0.244706	0.806684	0.988515	ns
1620	NK4A214 group	Abundance	Rye	FST	5	6	-0.0143945	0.988515	0.990477	ns
2370	UCG-005	Abundance	Rye	FST	5	6	0.323875	0.746033	0.992225	ns
390	Butyrivibrio	Abundance	Rye	FST	5	6	-0.0863667	0.931175	0.997687	ns
195	Anaerostignum	Abundance	Rye	FST	5	6	0	1	1	ns
225	Anaerotruncus	Abundance	Rye	FST	5	6	-0.23342	0.815435	1	ns
240	Angelakisella	Abundance	Rye	FST	5	6	0	1	1	ns
270	Bacteroides	Abundance	Rye	FST	5	6	0.0719723	0.942624	1	ns
435	CAG-873	Abundance	Rye	FST	5	6	-0.172733	0.862861	1	ns
1035	Gordonibacter	Abundance	Rye	FST	5	6	0	1	1	ns
1965	Pseudoflavonifractor	Abundance	Rye	FST	5	6	0	1	1	ns
2085	Sellimonas	Abundance	Rye	FST	5	6	0	1	1	ns
1484	Limosilactobacillus	Abundance	R	FST	5	6	2.02962	0.0423954	0.105989	ns
1588	Microbacterium	Abundance	R	Rye	5	5	-1.32758	0.184316	0.307193	ns
853	Escherichia-Shigella	Abundance	R	Rye	5	5	-1.52976	0.126076	0.315189	ns
1048	HT002	Abundance	R	Rye	5	5	1.36438	0.172447	0.323339	ns
1649	Ochrobactrum	Abundance	R	FST	5	6	-1.53679	0.124345	0.3256	ns
538	Citrobacter	Abundance	R	Rye	5	5	1.48842	0.136641	0.325882	ns
283	Barnesiella	Abundance	R	Rye	5	5	1.1327	0.257342	0.350921	ns
2158	Sphingomonas	Abundance	R	Rye	5	5	-1.15766	0.247004	0.360827	ns
2159	Sphingomonas	Abundance	R	FST	5	6	-1.11557	0.264606	0.360827	ns
1679	Olsenella	Abundance	R	FST	5	6	1.36841	0.171184	0.366823	ns
614	Collinsella	Abundance	R	FST	5	6	1.31709	0.187808	0.375347	ns
839	Erysipelotrichaceae UCG-003	Abundance	R	FST	5	6	1.41066	0.158346	0.401324	ns
1049	HT002	Abundance	R	FST	5	6	1.05079	0.293353	0.41344	ns
854	Escherichia-Shigella	Abundance	R	FST	5	6	-1.22353	0.22113	0.414619	ns
149	Alloscardovia	Abundance	R	FST	5	6	1.30741	0.191072	0.415786	ns
1213	Lachnoclostridium	Abundance	R	Rye	5	5	-1.07497	0.282389	0.423584	ns
1738	Paeniclostridium	Abundance	R	Rye	5	5	-1.15766	0.247004	0.454304	ns
299	Bifidobacterium	Abundance	R	FST	5	6	1.0436	0.296672	0.456556	ns
1813	Paraprevotella	Abundance	R	Rye	5	5	-1.24247	0.214062	0.457199	ns
448	CHKCI002	Abundance	R	Rye	5	5	1.1698	0.242083	0.459485	ns
1814	Paraprevotella	Abundance	R	FST	5	6	-0.958871	0.337624	0.460396	ns
2578	[Ruminococcus] gnavus group	Abundance	R	Rye	5	5	-1.199	0.230527	0.463085	ns
2128	Slackia	Abundance	R	Rye	5	5	-0.950933	0.341638	0.465871	ns
1423	Lactococcus	Abundance	R	Rye	5	5	-1.40573	0.159805	0.479416	ns
2414	Veillonella	Abundance	R	FST	5	6	0.863667	0.387771	0.485263	ns
1154	Intestinibacter	Abundance	R	FST	5	6	1.10457	0.269348	0.488575	ns
539	Citrobacter	Abundance	R	FST	5	6	1.05079	0.293353	0.491243	ns
583	Clostridium sensu stricto 13	Abundance	R	Rye	5	5	1.03824	0.299156	0.491469	ns
29	Acidaminococcus	Abundance	R	FST	5	6	1.02201	0.306778	0.511297	ns
1469	Ligilactobacillus	Abundance	R	FST	5	6	1.07239	0.283546	0.53165	ns
764	Eggerthella	Abundance	R	FST	5	6	0.878061	0.37991	0.551381	ns
2144	Solobacterium	Abundance	R	FST	5	6	1.68581	0.0918321	0.558148	ns
883	Faecalitalea	Abundance	R	Rye	5	5	0.886621	0.375283	0.558933	ns
884	Faecalitalea	Abundance	R	FST	5	6	0.734956	0.462366	0.558933	ns
1558	Methanobrevibacter	Abundance	R	Rye	5	5	-0.950933	0.341638	0.569397	ns
1843	Peptococcus	Abundance	R	Rye	5	5	-0.950933	0.341638	0.569397	ns
13	Acetanaerobacterium	Abundance	R	Rye	5	5	1.00559	0.314614	0.570546	ns
1589	Microbacterium	Abundance	R	FST	5	6	-0.743862	0.45696	0.5712	ns
284	Barnesiella	Abundance	R	FST	5	6	0.715679	0.474189	0.571226	ns
119	Allisonella	Abundance	R	FST	5	6	1.77052	0.076641	0.574807	ns
944	Fournierella	Abundance	R	FST	5	6	-0.942837	0.345765	0.576274	ns
134	Alloprevotella	Abundance	R	FST	5	6	-1.41675	0.156555	0.579418	ns
2563	[Ruminococcus] gauvreauii group	Abundance	R	Rye	5	5	-2.06725	0.038711	0.580665	ns
373	Butyricimonas	Abundance	R	Rye	5	5	0.785553	0.432129	0.589267	ns
133	Alloprevotella	Abundance	R	Rye	5	5	-0.922937	0.35604	0.5934	ns
779	Eisenbergiella	Abundance	R	FST	5	6	0.830736	0.406123	0.594277	ns
14	Acetanaerobacterium	Abundance	R	FST	5	6	-0.773906	0.438986	0.598618	ns
928	Flavonifractor	Abundance	R	Rye	5	5	-0.909588	0.36304	0.605066	ns
1124	Hungatella	Abundance	R	FST	5	6	0.907471	0.364158	0.60693	ns
494	Catenibacterium	Abundance	R	FST	5	6	0.98602	0.324123	0.607731	ns
584	Clostridium sensu stricto 13	Abundance	R	FST	5	6	0.739371	0.459682	0.609923	ns
598	Colidextribacter	Abundance	R	Rye	5	5	-1.199	0.230527	0.617447	ns
1303	Lachnospiraceae NK4B4 group	Abundance	R	Rye	5	5	-1.77724	0.0755289	0.618858	ns
1033	Gordonibacter	Abundance	R	Rye	5	5	-0.968425	0.332832	0.62406	ns
1034	Gordonibacter	Abundance	R	FST	5	6	-1.01149	0.311783	0.62406	ns
1543	Merdibacter	Abundance	R	Rye	5	5	-1.57977	0.11416	0.628244	ns
118	Allisonella	Abundance	R	Rye	5	5	1.11631	0.264288	0.631598	ns
1903	Prevotella_7	Abundance	R	Rye	5	5	-0.868837	0.384936	0.634019	ns
2219	Succinatimonas	Abundance	R	FST	5	6	-1.19511	0.232043	0.638484	ns
1963	Pseudoflavonifractor	Abundance	R	Rye	5	5	-0.72101	0.470903	0.642141	ns
1964	Pseudoflavonifractor	Abundance	R	FST	5	6	-0.753071	0.451408	0.642141	ns
389	Butyrivibrio	Abundance	R	FST	5	6	-1.0364	0.300015	0.64289	ns
2174	Stenotrophomonas	Abundance	R	FST	5	6	-0.776398	0.437514	0.64368	ns
58	Adlercreutzia	Abundance	R	Rye	5	5	0.620174	0.535143	0.644707	ns
1483	Limosilactobacillus	Abundance	R	Rye	5	5	0.454794	0.649257	0.649257	ns
1108	Howardella	Abundance	R	Rye	5	5	-1.15766	0.247004	0.649579	ns
1528	Megasphaera	Abundance	R	Rye	5	5	-0.909588	0.36304	0.650137	ns
268	Bacteroides	Abundance	R	Rye	5	5	-0.744208	0.45675	0.655372	ns
269	Bacteroides	Abundance	R	FST	5	6	-0.705328	0.480606	0.655372	ns
479	Caproiciproducens	Abundance	R	FST	5	6	-1.01851	0.308437	0.660937	ns
418	CAG-56	Abundance	R	Rye	5	5	-1.03362	0.301313	0.665116	ns
419	CAG-56	Abundance	R	FST	5	6	-0.734117	0.462877	0.665116	ns
2504	[Eubacterium] ruminantium group	Abundance	R	FST	5	6	-1.11218	0.26606	0.66515	ns
763	Eggerthella	Abundance	R	Rye	5	5	-0.496139	0.619796	0.666391	ns
628	Coprobacter	Abundance	R	Rye	5	5	0.691149	0.489472	0.667462	ns
2353	UCG-003	Abundance	R	Rye	5	5	-1.199	0.230527	0.667521	ns
2308	UBA1819	Abundance	R	Rye	5	5	-0.702863	0.482141	0.667646	ns
2309	UBA1819	Abundance	R	FST	5	6	-0.690934	0.489607	0.667646	ns
943	Fournierella	Abundance	R	Rye	5	5	-0.744208	0.45675	0.668551	ns
1904	Prevotella_7	Abundance	R	FST	5	6	-0.677002	0.498405	0.679643	ns
929	Flavonifractor	Abundance	R	FST	5	6	-0.676539	0.498698	0.680043	ns
1424	Lactococcus	Abundance	R	FST	5	6	-0.676539	0.498698	0.680043	ns
1739	Paeniclostridium	Abundance	R	FST	5	6	-0.676539	0.498698	0.680043	ns
388	Butyrivibrio	Abundance	R	Rye	5	5	-0.909588	0.36304	0.6807	ns
1438	Leuconostoc	Abundance	R	Rye	5	5	-0.954443	0.339859	0.680799	ns
1439	Leuconostoc	Abundance	R	FST	5	6	1.15157	0.249497	0.680799	ns
2188	Streptococcus	Abundance	R	Rye	5	5	-0.744208	0.45675	0.685126	ns
509	Christensenella	Abundance	R	FST	5	6	-1.08929	0.276024	0.687043	ns
958	Frisingicoccus	Abundance	R	Rye	5	5	-1.04292	0.296986	0.687043	ns
508	Christensenella	Abundance	R	Rye	5	5	0.819436	0.412537	0.687562	ns
1573	Methanosphaera	Abundance	R	Rye	5	5	0.529256	0.596628	0.688417	ns
1574	Methanosphaera	Abundance	R	FST	5	6	-0.773906	0.438986	0.688417	ns
179	Anaerosporobacter	Abundance	R	FST	5	6	-1.01149	0.311783	0.688636	ns
223	Anaerotruncus	Abundance	R	Rye	5	5	0.968425	0.332832	0.688938	ns
224	Anaerotruncus	Abundance	R	FST	5	6	0.778067	0.43653	0.688938	ns
163	Anaerofilum	Abundance	R	Rye	5	5	-0.860009	0.389784	0.690102	ns
554	Cloacibacillus	Abundance	R	FST	5	6	1.05654	0.290721	0.691234	ns
2564	[Ruminococcus] gauvreauii group	Abundance	R	FST	5	6	-1.19474	0.232189	0.696567	ns
493	Catenibacterium	Abundance	R	Rye	5	5	0.702863	0.482141	0.698432	ns
568	Clostridium sensu stricto 1	Abundance	R	Rye	5	5	-0.537484	0.590933	0.698668	ns
569	Clostridium sensu stricto 1	Abundance	R	FST	5	6	0.539792	0.589341	0.698668	ns
838	Erysipelotrichaceae UCG-003	Abundance	R	Rye	5	5	0.578829	0.562705	0.701308	ns
1468	Ligilactobacillus	Abundance	R	Rye	5	5	0.537484	0.590933	0.703095	ns
1304	Lachnospiraceae NK4B4 group	Abundance	R	FST	5	6	-1.08282	0.278888	0.703815	ns
1559	Methanobrevibacter	Abundance	R	FST	5	6	-0.64775	0.517146	0.7052	ns
1514	Megamonas	Abundance	R	FST	5	6	1.15875	0.246557	0.706511	ns
2534	[Eubacterium] ventriosum group	Abundance	R	FST	5	6	-1.07958	0.280328	0.707057	ns
298	Bifidobacterium	Abundance	R	Rye	5	5	-0.496139	0.619796	0.707965	ns
793	Enterococcus	Abundance	R	Rye	5	5	0.826898	0.408295	0.711563	ns
794	Enterococcus	Abundance	R	FST	5	6	0.640553	0.521813	0.711563	ns
973	Fusicatenibacter	Abundance	R	Rye	5	5	-1.199	0.230527	0.714209	ns
28	Acidaminococcus	Abundance	R	Rye	5	5	0.496139	0.619796	0.71515	ns
1544	Merdibacter	Abundance	R	FST	5	6	-0.819278	0.412628	0.715255	ns
1333	Lachnospiraceae UCG-003	Abundance	R	Rye	5	5	-1.5021	0.13307	0.719573	ns
1334	Lachnospiraceae UCG-003	Abundance	R	FST	5	6	-0.836745	0.402736	0.719573	ns
1783	Parabacteroides	Abundance	R	Rye	5	5	0.702863	0.482141	0.723211	ns
733	Dielma	Abundance	R	Rye	5	5	-1.31454	0.188664	0.728369	ns
2324	UC5-1-2E3	Abundance	R	FST	5	6	0.784402	0.432804	0.731046	ns
599	Colidextribacter	Abundance	R	FST	5	6	-0.475017	0.634775	0.732433	ns
358	Butyricicoccus	Abundance	R	Rye	5	5	-0.868243	0.385261	0.735398	ns
1993	Rikenella	Abundance	R	Rye	5	5	-0.88862	0.374208	0.735946	ns
1273	Lachnospiraceae ND3007 group	Abundance	R	Rye	5	5	-0.496139	0.619796	0.738362	ns
1274	Lachnospiraceae ND3007 group	Abundance	R	FST	5	6	-0.46782	0.639914	0.738362	ns
1918	Prevotella_9	Abundance	R	Rye	5	5	-0.744208	0.45675	0.740079	ns
1799	Paraclostridium	Abundance	R	FST	5	6	1.26671	0.205258	0.743945	ns
59	Adlercreutzia	Abundance	R	FST	5	6	-0.323875	0.746033	0.746033	ns
2503	[Eubacterium] ruminantium group	Abundance	R	Rye	5	5	-0.456357	0.648133	0.747846	ns
2143	Solobacterium	Abundance	R	Rye	5	5	0.968425	0.332832	0.753091	ns
208	Anaerostipes	Abundance	R	Rye	5	5	-1.03362	0.301313	0.753281	ns
1259	Lachnospiraceae FCS020 group	Abundance	R	FST	5	6	-0.960994	0.336555	0.756327	ns
374	Butyricimonas	Abundance	R	FST	5	6	0.453425	0.650243	0.764545	ns
1693	Oscillibacter	Abundance	R	Rye	5	5	-0.868243	0.385261	0.765904	ns
748	Dorea	Abundance	R	Rye	5	5	-1.52976	0.126076	0.771834	ns
343	Brevundimonas	Abundance	R	Rye	5	5	-0.873069	0.382625	0.775554	ns
344	Brevundimonas	Abundance	R	FST	5	6	-1.35551	0.175254	0.775554	ns
1933	Prevotellaceae NK3B31 group	Abundance	R	Rye	5	5	-0.889068	0.373967	0.77635	ns
1934	Prevotellaceae NK3B31 group	Abundance	R	FST	5	6	-0.881811	0.377879	0.77635	ns
73	Agathobacter	Abundance	R	Rye	5	5	-0.413449	0.679278	0.783782	ns
1663	Odoribacter	Abundance	R	Rye	5	5	-0.413449	0.679278	0.783782	ns
1664	Odoribacter	Abundance	R	FST	5	6	-0.453425	0.650243	0.783782	ns
659	DNF00809	Abundance	R	FST	5	6	1.07699	0.281487	0.786966	ns
2579	[Ruminococcus] gnavus group	Abundance	R	FST	5	6	-0.381453	0.702867	0.787095	ns
1379	Lachnospiraceae UCG-010	Abundance	R	FST	5	6	-0.718627	0.472371	0.787285	ns
823	Erysipelatoclostridium	Abundance	R	Rye	5	5	1.15766	0.247004	0.788693	ns
824	Erysipelatoclostridium	Abundance	R	FST	5	6	1.07239	0.283546	0.788693	ns
314	Bilophila	Abundance	R	FST	5	6	0.590172	0.555075	0.789681	ns
164	Anaerofilum	Abundance	R	FST	5	6	-0.405308	0.685251	0.790674	ns
1258	Lachnospiraceae FCS020 group	Abundance	R	Rye	5	5	-0.661632	0.508207	0.791227	ns
1603	Monoglobus	Abundance	R	Rye	5	5	-0.992278	0.321062	0.794987	ns
1753	Paludicola	Abundance	R	Rye	5	5	-0.876676	0.380663	0.796554	ns
974	Fusicatenibacter	Abundance	R	FST	5	6	-0.539792	0.589341	0.797268	ns
2218	Succinatimonas	Abundance	R	Rye	5	5	-0.389526	0.696887	0.7998	ns
2173	Stenotrophomonas	Abundance	R	Rye	5	5	0.32186	0.747558	0.800956	ns
1784	Parabacteroides	Abundance	R	FST	5	6	0.38865	0.697535	0.802258	ns
1678	Olsenella	Abundance	R	Rye	5	5	0.248239	0.803949	0.803949	ns
2593	[Ruminococcus] torques group	Abundance	R	Rye	5	5	1.24035	0.214847	0.805676	ns
1138	Incertae Sedis	Abundance	R	Rye	5	5	-0.744208	0.45675	0.812262	ns
1139	Incertae Sedis	Abundance	R	FST	5	6	-0.539792	0.589341	0.812262	ns
209	Anaerostipes	Abundance	R	FST	5	6	-0.626159	0.531211	0.812803	ns
2354	UCG-003	Abundance	R	FST	5	6	-0.475017	0.634775	0.819111	ns
2518	[Eubacterium] siraeum group	Abundance	R	Rye	5	5	-0.909588	0.36304	0.82278	ns
2519	[Eubacterium] siraeum group	Abundance	R	FST	5	6	-0.654948	0.512502	0.82278	ns
1604	Monoglobus	Abundance	R	FST	5	6	-0.367058	0.713575	0.823356	ns
1018	Gemella	Abundance	R	Rye	5	5	-1.0712	0.284081	0.82474	ns
1019	Gemella	Abundance	R	FST	5	6	-1.16121	0.245557	0.82474	ns
74	Agathobacter	Abundance	R	FST	5	6	-0.215917	0.829053	0.829053	ns
1288	Lachnospiraceae NK4A136 group	Abundance	R	Rye	5	5	-0.744208	0.45675	0.829861	ns
1289	Lachnospiraceae NK4A136 group	Abundance	R	FST	5	6	-0.403045	0.686915	0.829861	ns
463	Candidatus Soleaferrea	Abundance	R	Rye	5	5	0.538405	0.590297	0.834932	ns
464	Candidatus Soleaferrea	Abundance	R	FST	5	6	0.428969	0.667946	0.834932	ns
989	Fusobacterium	Abundance	R	FST	5	6	0.626159	0.531211	0.837996	ns
2113	Shuttleworthia	Abundance	R	Rye	5	5	-0.723568	0.469331	0.841466	ns
2114	Shuttleworthia	Abundance	R	FST	5	6	-0.666831	0.50488	0.841466	ns
1694	Oscillibacter	Abundance	R	FST	5	6	-0.345467	0.729743	0.842012	ns
1063	Haemophilus	Abundance	R	Rye	5	5	0.661519	0.50828	0.847133	ns
2278	Turicibacter	Abundance	R	Rye	5	5	-0.413732	0.67907	0.847439	ns
2279	Turicibacter	Abundance	R	FST	5	6	-0.453736	0.650019	0.847439	ns
1064	Haemophilus	Abundance	R	FST	5	6	0.2591	0.795558	0.852384	ns
43	Actinomyces	Abundance	R	Rye	5	5	-0.290409	0.771503	0.852809	ns
44	Actinomyces	Abundance	R	FST	5	6	0.534425	0.593048	0.852809	ns
2594	[Ruminococcus] torques group	Abundance	R	FST	5	6	0.849273	0.39573	0.854352	ns
1123	Hungatella	Abundance	R	Rye	5	5	0.330986	0.740655	0.854602	ns
1754	Paludicola	Abundance	R	FST	5	6	-0.283418	0.776856	0.855085	ns
1798	Paraclostridium	Abundance	R	Rye	5	5	0.330759	0.740826	0.857122	ns
1243	Lachnospiraceae AC2044 group	Abundance	R	Rye	5	5	-0.909588	0.36304	0.859693	ns
1948	Proteus	Abundance	R	Rye	5	5	-0.249567	0.802922	0.860274	ns
2338	UCG-002	Abundance	R	Rye	5	5	-0.950933	0.341638	0.860392	ns
2339	UCG-002	Abundance	R	FST	5	6	-0.712525	0.47614	0.860392	ns
253	Atopobium	Abundance	R	Rye	5	5	-0.867833	0.385486	0.861349	ns
254	Atopobium	Abundance	R	FST	5	6	-1.12572	0.260285	0.861349	ns
703	Desulfovibrio	Abundance	R	Rye	5	5	-0.248069	0.804081	0.861515	ns
2068	Ruminococcus	Abundance	R	Rye	5	5	-0.372104	0.709815	0.862806	ns
1214	Lachnoclostridium	Abundance	R	FST	5	6	-0.172733	0.862861	0.862861	ns
2203	Subdoligranulum	Abundance	R	Rye	5	5	-1.199	0.230527	0.864546	ns
2413	Veillonella	Abundance	R	Rye	5	5	-0.16538	0.868645	0.868645	ns
1498	Marvinbryantia	Abundance	R	Rye	5	5	-0.496479	0.619557	0.870146	ns
1499	Marvinbryantia	Abundance	R	FST	5	6	-0.237671	0.812136	0.870146	ns
2069	Ruminococcus	Abundance	R	FST	5	6	-0.237508	0.812262	0.870281	ns
2473	[Eubacterium] fissicatena group	Abundance	R	Rye	5	5	-1.05851	0.289822	0.870961	ns
2474	[Eubacterium] fissicatena group	Abundance	R	FST	5	6	-0.368527	0.712481	0.870961	ns
1949	Proteus	Abundance	R	FST	5	6	0.159295	0.873437	0.873437	ns
1769	Papillibacter	Abundance	R	FST	5	6	-0.996883	0.318821	0.875314	ns
1078	Holdemanella	Abundance	R	Rye	5	5	-0.248069	0.804081	0.879217	ns
2234	Sutterella	Abundance	R	FST	5	6	0.482214	0.629654	0.879878	ns
1348	Lachnospiraceae UCG-004	Abundance	R	Rye	5	5	-0.909588	0.36304	0.882264	ns
1349	Lachnospiraceae UCG-004	Abundance	R	FST	5	6	-0.72692	0.467275	0.882264	ns
2008	Romboutsia	Abundance	R	Rye	5	5	-0.454794	0.649257	0.885351	ns
2428	[Clostridium] innocuum group	Abundance	R	Rye	5	5	0.289414	0.772264	0.890286	ns
2398	UCG-009	Abundance	R	Rye	5	5	-0.587623	0.556785	0.890534	ns
2399	UCG-009	Abundance	R	FST	5	6	-0.996401	0.319055	0.890534	ns
613	Collinsella	Abundance	R	Rye	5	5	0.289414	0.772264	0.891074	ns
1408	Lactobacillus	Abundance	R	Rye	5	5	-0.289414	0.772264	0.891074	ns
359	Butyricicoccus	Abundance	R	FST	5	6	-0.136747	0.891231	0.891231	ns
2023	Roseburia	Abundance	R	Rye	5	5	-0.206725	0.836225	0.89148	ns
2024	Roseburia	Abundance	R	FST	5	6	-0.582975	0.55991	0.89148	ns
88	Akkermansia	Abundance	R	Rye	5	5	-0.289414	0.772264	0.894703	ns
89	Akkermansia	Abundance	R	FST	5	6	0.374256	0.708214	0.894703	ns
1874	Phocea	Abundance	R	FST	5	6	0.528271	0.597312	0.895967	ns
2189	Streptococcus	Abundance	R	FST	5	6	0.12955	0.896922	0.896922	ns
523	Christensenellaceae R-7 group	Abundance	R	Rye	5	5	-0.744208	0.45675	0.899217	ns
524	Christensenellaceae R-7 group	Abundance	R	FST	5	6	0.59737	0.550261	0.899217	ns
313	Bilophila	Abundance	R	Rye	5	5	0.124035	0.901288	0.901288	ns
1708	Oscillospira	Abundance	R	Rye	5	5	-1.15766	0.247004	0.901896	ns
1709	Oscillospira	Abundance	R	FST	5	6	-0.892456	0.372149	0.901896	ns
1648	Ochrobactrum	Abundance	R	Rye	5	5	0.27588	0.78264	0.903046	ns
2458	[Eubacterium] eligens group	Abundance	R	Rye	5	5	-0.950933	0.341638	0.90426	ns
2459	[Eubacterium] eligens group	Abundance	R	FST	5	6	-0.280692	0.778947	0.90426	ns
1168	Intestinimonas	Abundance	R	Rye	5	5	-1.03717	0.299654	0.904671	ns
1169	Intestinimonas	Abundance	R	FST	5	6	-0.902745	0.366661	0.904671	ns
328	Blautia	Abundance	R	Rye	5	5	-0.702863	0.482141	0.904996	ns
329	Blautia	Abundance	R	FST	5	6	-0.323875	0.746033	0.904996	ns
913	Family XIII UCG-001	Abundance	R	Rye	5	5	-1.24035	0.214847	0.908025	ns
914	Family XIII UCG-001	Abundance	R	FST	5	6	-0.690934	0.489607	0.909111	ns
734	Dielma	Abundance	R	FST	5	6	-0.228832	0.818999	0.911298	ns
673	DTU089	Abundance	R	Rye	5	5	-0.748701	0.454037	0.912856	ns
674	DTU089	Abundance	R	FST	5	6	-0.86164	0.388885	0.912856	ns
1109	Howardella	Abundance	R	FST	5	6	-0.230311	0.81785	0.914258	ns
718	Dialister	Abundance	R	Rye	5	5	-0.744208	0.45675	0.914986	ns
719	Dialister	Abundance	R	FST	5	6	0.215917	0.829053	0.914986	ns
2383	UCG-007	Abundance	R	Rye	5	5	-0.265113	0.790922	0.915799	ns
2384	UCG-007	Abundance	R	FST	5	6	-0.261518	0.793693	0.915799	ns
1979	Rhodococcus	Abundance	R	FST	5	6	-0.338024	0.735345	0.919182	ns
898	Family XIII AD3011 group	Abundance	R	Rye	5	5	-0.413449	0.679278	0.919333	ns
899	Family XIII AD3011 group	Abundance	R	FST	5	6	-0.237508	0.812262	0.919333	ns
1828	Parasutterella	Abundance	R	Rye	5	5	-0.620174	0.535143	0.920457	ns
1829	Parasutterella	Abundance	R	FST	5	6	0.151142	0.879864	0.920457	ns
104	Alistipes	Abundance	R	FST	5	6	-0.201522	0.84029	0.922239	ns
643	Coprococcus	Abundance	R	Rye	5	5	-0.702863	0.482141	0.922239	ns
644	Coprococcus	Abundance	R	FST	5	6	-0.489411	0.624551	0.922239	ns
1873	Phocea	Abundance	R	Rye	5	5	0.41382	0.679006	0.923482	ns
808	Enterorhabdus	Abundance	R	Rye	5	5	-1.30259	0.192716	0.924193	ns
809	Enterorhabdus	Abundance	R	FST	5	6	-0.532686	0.594251	0.924193	ns
749	Dorea	Abundance	R	FST	5	6	-0.590172	0.555075	0.925125	ns
704	Desulfovibrio	Abundance	R	FST	5	6	0.0935639	0.925456	0.925456	ns
988	Fusobacterium	Abundance	R	Rye	5	5	-0.248069	0.804081	0.927785	ns
2038	Rothia	Abundance	R	Rye	5	5	-0.868392	0.38518	0.928661	ns
2039	Rothia	Abundance	R	FST	5	6	-0.23395	0.815024	0.928661	ns
868	Faecalibacterium	Abundance	R	Rye	5	5	0.16538	0.868645	0.930691	ns
869	Faecalibacterium	Abundance	R	FST	5	6	-0.316678	0.751488	0.930691	ns
1844	Peptococcus	Abundance	R	FST	5	6	0.12955	0.896922	0.931791	ns
1393	Lacticaseibacillus	Abundance	R	Rye	5	5	-0.413732	0.67907	0.933371	ns
1394	Lacticaseibacillus	Abundance	R	FST	5	6	0.727417	0.46697	0.933371	ns
2533	[Eubacterium] ventriosum group	Abundance	R	Rye	5	5	-0.0826898	0.934098	0.934098	ns
553	Cloacibacillus	Abundance	R	Rye	5	5	0.32186	0.747558	0.934448	ns
403	CAG-352	Abundance	R	Rye	5	5	-0.248922	0.803421	0.934657	ns
404	CAG-352	Abundance	R	FST	5	6	-0.223881	0.82285	0.934657	ns
2248	TM7x	Abundance	R	Rye	5	5	-0.472417	0.636629	0.936014	ns
2249	TM7x	Abundance	R	FST	5	6	0.704891	0.480878	0.936014	ns
1093	Holdemania	Abundance	R	Rye	5	5	-0.2299	0.818169	0.936205	ns
1094	Holdemania	Abundance	R	FST	5	6	-0.320164	0.748844	0.936205	ns
1919	Prevotella_9	Abundance	R	FST	5	6	-0.158339	0.87419	0.936632	ns
1378	Lachnospiraceae UCG-010	Abundance	R	Rye	5	5	0.105851	0.9157	0.939108	ns
1723	Oxalobacter	Abundance	R	Rye	5	5	-0.661519	0.50828	0.940226	ns
1724	Oxalobacter	Abundance	R	FST	5	6	0.367058	0.713575	0.940226	ns
1888	Prevotella	Abundance	R	Rye	5	5	0.852688	0.393833	0.942302	ns
2009	Romboutsia	Abundance	R	FST	5	6	0.0719723	0.942624	0.942624	ns
449	CHKCI002	Abundance	R	FST	5	6	-0.223216	0.823368	0.944215	ns
2429	[Clostridium] innocuum group	Abundance	R	FST	5	6	0.0575778	0.954085	0.954085	ns
2204	Subdoligranulum	Abundance	R	FST	5	6	-0.179931	0.857207	0.955158	ns
1318	Lachnospiraceae UCG-001	Abundance	R	Rye	5	5	-0.340835	0.733227	0.955848	ns
1319	Lachnospiraceae UCG-001	Abundance	R	FST	5	6	0.135616	0.892125	0.955848	ns
2443	[Eubacterium] brachy group	Abundance	R	Rye	5	5	-0.165175	0.868806	0.955903	ns
2444	[Eubacterium] brachy group	Abundance	R	FST	5	6	-0.135551	0.892176	0.955903	ns
2548	[Eubacterium] xylanophilum group	Abundance	R	Rye	5	5	0.4222	0.672879	0.956532	ns
2549	[Eubacterium] xylanophilum group	Abundance	R	FST	5	6	-0.279283	0.780027	0.956532	ns
2263	Terrisporobacter	Abundance	R	Rye	5	5	0.383065	0.701671	0.956824	ns
2264	Terrisporobacter	Abundance	R	FST	5	6	1.08175	0.279364	0.956824	ns
1889	Prevotella	Abundance	R	FST	5	6	-0.133953	0.89344	0.957257	ns
2488	[Eubacterium] hallii group	Abundance	R	Rye	5	5	-0.248069	0.804081	0.957432	ns
2489	[Eubacterium] hallii group	Abundance	R	FST	5	6	-0.064775	0.948353	0.957432	ns
1978	Rhodococcus	Abundance	R	Rye	5	5	-0.131647	0.895263	0.959211	ns
1244	Lachnospiraceae AC2044 group	Abundance	R	FST	5	6	-0.20872	0.834667	0.959515	ns
2098	Senegalimassilia	Abundance	R	Rye	5	5	-0.16538	0.868645	0.961138	ns
2099	Senegalimassilia	Abundance	R	FST	5	6	0.223114	0.823447	0.961138	ns
1768	Papillibacter	Abundance	R	Rye	5	5	-0.131647	0.895263	0.964921	ns
1228	Lachnospira	Abundance	R	Rye	5	5	-0.661519	0.50828	0.965555	ns
1229	Lachnospira	Abundance	R	FST	5	6	-0.0431834	0.965555	0.965555	ns
1409	Lactobacillus	Abundance	R	FST	5	6	0.0431834	0.965555	0.965555	ns
1529	Megasphaera	Abundance	R	FST	5	6	-0.0431834	0.965555	0.965555	ns
2293	Tyzzerella	Abundance	R	Rye	5	5	-0.661519	0.50828	0.971293	ns
2294	Tyzzerella	Abundance	R	FST	5	6	-0.654948	0.512502	0.971293	ns
688	Defluviitaleaceae UCG-011	Abundance	R	Rye	5	5	-0.330986	0.740655	0.971418	ns
689	Defluviitaleaceae UCG-011	Abundance	R	FST	5	6	-0.10083	0.919685	0.971418	ns
1363	Lachnospiraceae UCG-009	Abundance	R	Rye	5	5	-0.134976	0.892631	0.971885	ns
1364	Lachnospiraceae UCG-009	Abundance	R	FST	5	6	-0.0352446	0.971885	0.971885	ns
1198	Klebsiella	Abundance	R	Rye	5	5	0.120168	0.90435	0.974968	ns
1199	Klebsiella	Abundance	R	FST	5	6	0.0313779	0.974968	0.974968	ns
1183	Johnsonella	Abundance	R	Rye	5	5	0.370479	0.711025	0.975623	ns
1184	Johnsonella	Abundance	R	FST	5	6	-0.239542	0.810685	0.975623	ns
1079	Holdemanella	Abundance	R	FST	5	6	-0.0287889	0.977033	0.977033	ns
1453	Libanicoccus	Abundance	R	Rye	5	5	-0.39767	0.690874	0.979704	ns
2053	Ruminiclostridium	Abundance	R	Rye	5	5	0.212368	0.83182	0.981384	ns
2054	Ruminiclostridium	Abundance	R	FST	5	6	0.353255	0.723897	0.981384	ns
1633	Negativibacillus	Abundance	R	Rye	5	5	-0.340503	0.733478	0.985222	ns
1634	Negativibacillus	Abundance	R	FST	5	6	-0.374166	0.70828	0.985222	ns
2233	Sutterella	Abundance	R	Rye	5	5	0.0413449	0.967021	0.986533	ns
1003	GCA-900066575	Abundance	R	Rye	5	5	0.0707894	0.943565	0.987009	ns
1004	GCA-900066575	Abundance	R	FST	5	6	-0.460053	0.645478	0.987009	ns
1858	Phascolarctobacterium	Abundance	R	Rye	5	5	0.248069	0.804081	0.988515	ns
1859	Phascolarctobacterium	Abundance	R	FST	5	6	0.0143945	0.988515	0.988515	ns
1618	NK4A214 group	Abundance	R	Rye	5	5	-0.206725	0.836225	0.990477	ns
1619	NK4A214 group	Abundance	R	FST	5	6	-0.230311	0.81785	0.990477	ns
959	Frisingicoccus	Abundance	R	FST	5	6	0.531679	0.594948	0.991581	ns
2368	UCG-005	Abundance	R	Rye	5	5	-0.372104	0.709815	0.992225	ns
2369	UCG-005	Abundance	R	FST	5	6	-0.064775	0.948353	0.992225	ns
2323	UC5-1-2E3	Abundance	R	Rye	5	5	-0.0919601	0.92673	0.992925	ns
2129	Slackia	Abundance	R	FST	5	6	-0.00719723	0.994257	0.994257	ns
658	DNF00809	Abundance	R	Rye	5	5	-0.167968	0.866609	0.999933	ns
103	Alistipes	Abundance	R	Rye	5	5	0	1	1	ns
148	Alloscardovia	Abundance	R	Rye	5	5	0	1	1	ns
178	Anaerosporobacter	Abundance	R	Rye	5	5	-0.0744942	0.940617	1	ns
193	Anaerostignum	Abundance	R	Rye	5	5	0	1	1	ns
194	Anaerostignum	Abundance	R	FST	5	6	0	1	1	ns
238	Angelakisella	Abundance	R	Rye	5	5	0	1	1	ns
239	Angelakisella	Abundance	R	FST	5	6	0	1	1	ns
433	CAG-873	Abundance	R	Rye	5	5	0	1	1	ns
434	CAG-873	Abundance	R	FST	5	6	-0.172733	0.862861	1	ns
478	Caproiciproducens	Abundance	R	Rye	5	5	-0.167968	0.866609	1	ns
629	Coprobacter	Abundance	R	FST	5	6	-0.0973967	0.922411	1	ns
778	Eisenbergiella	Abundance	R	Rye	5	5	0	1	1	ns
1153	Intestinibacter	Abundance	R	Rye	5	5	0	1	1	ns
1454	Libanicoccus	Abundance	R	FST	5	6	0	1	1	ns
1513	Megamonas	Abundance	R	Rye	5	5	0	1	1	ns
1994	Rikenella	Abundance	R	FST	5	6	-0.211981	0.832122	1	ns
2083	Sellimonas	Abundance	R	Rye	5	5	0	1	1	ns
2084	Sellimonas	Abundance	R	FST	5	6	0	1	1	ns
576	Clostridium sensu stricto 13	Abundance	Inulin	Control	3	4	-2.89839	0.00375081	0.0140655	*
577	Clostridium sensu stricto 13	Abundance	Inulin	R	3	5	-3.03121	0.00243575	0.0140655	*
877	Faecalitalea	Abundance	Inulin	R	3	5	-3.10791	0.00188417	0.0141313	*
2152	Sphingomonas	Abundance	Inulin	R	3	5	3.22252	0.0012707	0.0175389	*
2077	Sellimonas	Abundance	Inulin	R	3	5	-2.90313	0.00369459	0.018473	*
2078	Sellimonas	Abundance	Inulin	Rye	3	5	-2.90313	0.00369459	0.018473	*
2079	Sellimonas	Abundance	Inulin	FST	3	6	-2.99833	0.00271459	0.018473	*
277	Barnesiella	Abundance	Inulin	R	3	5	-2.95494	0.0031273	0.0234548	*
847	Escherichia-Shigella	Abundance	Inulin	R	3	5	3.10316	0.00191463	0.0287195	*
879	Faecalitalea	Abundance	Inulin	FST	3	6	-2.58045	0.00986704	0.0296011	*
579	Clostridium sensu stricto 13	Abundance	Inulin	FST	3	6	-2.49746	0.0125086	0.0312714	*
1479	Limosilactobacillus	Abundance	Inulin	FST	3	6	2.71187	0.00669053	0.0334527	*
533	Citrobacter	Abundance	Inulin	Rye	3	5	3.04349	0.00233853	0.0350779	*
1268	Lachnospiraceae ND3007 group	Abundance	Inulin	Rye	3	5	-2.81672	0.0048517	0.0363878	*
1269	Lachnospiraceae ND3007 group	Abundance	Inulin	FST	3	6	-2.86595	0.00415759	0.0363878	*
187	Anaerostignum	Abundance	Inulin	R	3	5	-2.37521	0.0175391	0.0375838	*
188	Anaerostignum	Abundance	Inulin	Rye	3	5	-2.37521	0.0175391	0.0375838	*
189	Anaerostignum	Abundance	Inulin	FST	3	6	-2.4531	0.014163	0.0375838	*
1582	Microbacterium	Abundance	Inulin	R	3	5	2.80245	0.00507168	0.0380376	*
293	Bifidobacterium	Abundance	Inulin	Rye	3	5	-2.99575	0.00273773	0.041066	*
878	Faecalitalea	Abundance	Inulin	Rye	3	5	-2.34007	0.01928	0.0413144	*
186	Anaerostignum	Abundance	Inulin	Control	3	4	-2.27113	0.023139	0.0433856	*
534	Citrobacter	Abundance	Inulin	FST	3	6	2.71187	0.00669053	0.050179	ns
1267	Lachnospiraceae ND3007 group	Abundance	Inulin	R	3	5	-2.38705	0.0169842	0.0509526	ns
2422	[Clostridium] innocuum group	Abundance	Inulin	R	3	5	-2.61382	0.00895364	0.0543567	ns
2423	[Clostridium] innocuum group	Abundance	Inulin	Rye	3	5	-2.36318	0.0181189	0.0543567	ns
2424	[Clostridium] innocuum group	Abundance	Inulin	FST	3	6	-2.65023	0.0080436	0.0543567	ns
279	Barnesiella	Abundance	Inulin	FST	3	6	-2.43898	0.0147289	0.0552334	ns
1057	Haemophilus	Abundance	Inulin	R	3	5	-2.42286	0.0153991	0.0605022	ns
1059	Haemophilus	Abundance	Inulin	FST	3	6	-2.28043	0.022582	0.0605022	ns
457	Candidatus Soleaferrea	Abundance	Inulin	R	3	5	-2.4031	0.0162569	0.0609634	ns
578	Clostridium sensu stricto 13	Abundance	Inulin	Rye	3	5	-2.13207	0.0330015	0.0618777	ns
1072	Holdemanella	Abundance	Inulin	R	3	5	-2.36318	0.0181189	0.0679459	ns
1073	Holdemanella	Abundance	Inulin	Rye	3	5	-2.57801	0.00993701	0.0679459	ns
1074	Holdemanella	Abundance	Inulin	FST	3	6	-2.46533	0.0136886	0.0679459	ns
99	Alistipes	Abundance	Inulin	FST	3	6	-2.34207	0.0191772	0.0719147	ns
97	Alistipes	Abundance	Inulin	R	3	5	-2.1006	0.0356758	0.0764481	ns
98	Alistipes	Abundance	Inulin	Rye	3	5	-2.1006	0.0356758	0.0764481	ns
292	Bifidobacterium	Abundance	Inulin	R	3	5	-2.56608	0.0102856	0.0771417	ns
2153	Sphingomonas	Abundance	Inulin	Rye	3	5	2.21996	0.0264217	0.0860123	ns
2154	Sphingomonas	Abundance	Inulin	FST	3	6	2.37288	0.0176498	0.0860123	ns
459	Candidatus Soleaferrea	Abundance	Inulin	FST	3	6	-2.11456	0.0344675	0.0861686	ns
1584	Microbacterium	Abundance	Inulin	FST	3	6	2.25735	0.0239863	0.0899487	ns
261	Bacteroides	Abundance	Inulin	Control	3	4	-2.09701	0.035993	0.0899825	ns
263	Bacteroides	Abundance	Inulin	Rye	3	5	-2.14834	0.0316864	0.0899825	ns
264	Bacteroides	Abundance	Inulin	FST	3	6	-2.15717	0.0309926	0.0899825	ns
1117	Hungatella	Abundance	Inulin	R	3	5	-2.18565	0.0288416	0.0926334	ns
1041	HT002	Abundance	Inulin	Control	3	4	2.41084	0.0159156	0.0965973	ns
1476	Limosilactobacillus	Abundance	Inulin	Control	3	4	2.03995	0.0413558	0.105989	ns
846	Escherichia-Shigella	Abundance	Inulin	Control	3	4	2.45364	0.0141418	0.106064	ns
396	CAG-352	Abundance	Inulin	Control	3	4	-2.36187	0.018183	0.112202	ns
398	CAG-352	Abundance	Inulin	Rye	3	5	-1.97608	0.0481453	0.112202	ns
399	CAG-352	Abundance	Inulin	FST	3	6	-2.00997	0.0444346	0.112202	ns
458	Candidatus Soleaferrea	Abundance	Inulin	Rye	3	5	-1.93682	0.0527669	0.113072	ns
367	Butyricimonas	Abundance	Inulin	R	3	5	-2.07673	0.0378262	0.113479	ns
771	Eisenbergiella	Abundance	Inulin	Control	3	4	-2.27113	0.023139	0.115695	ns
772	Eisenbergiella	Abundance	Inulin	R	3	5	-2.37521	0.0175391	0.115695	ns
773	Eisenbergiella	Abundance	Inulin	Rye	3	5	-2.37521	0.0175391	0.115695	ns
96	Alistipes	Abundance	Inulin	Control	3	4	-1.8545	0.0636683	0.119378	ns
1056	Haemophilus	Abundance	Inulin	Control	3	4	-1.8545	0.0636683	0.120598	ns
1058	Haemophilus	Abundance	Inulin	Rye	3	5	-1.84996	0.0643188	0.120598	ns
278	Barnesiella	Abundance	Inulin	Rye	3	5	-1.974	0.0483821	0.120955	ns
1116	Hungatella	Abundance	Inulin	Control	3	4	-1.88432	0.0595224	0.127548	ns
1118	Hungatella	Abundance	Inulin	Rye	3	5	-1.899	0.057564	0.127548	ns
1986	Rikenella	Abundance	Inulin	Control	3	4	-2.36198	0.0181777	0.135724	ns
1988	Rikenella	Abundance	Inulin	Rye	3	5	-2.47022	0.0135032	0.135724	ns
1043	HT002	Abundance	Inulin	Rye	3	5	1.92157	0.0546593	0.136648	ns
1658	Odoribacter	Abundance	Inulin	Rye	3	5	-1.92157	0.0546593	0.136648	ns
1659	Odoribacter	Abundance	Inulin	FST	3	6	-2.00308	0.0451683	0.136648	ns
921	Flavonifractor	Abundance	Inulin	Control	3	4	-1.92582	0.0541266	0.140129	ns
923	Flavonifractor	Abundance	Inulin	Rye	3	5	-2.07673	0.0378262	0.140129	ns
924	Flavonifractor	Abundance	Inulin	FST	3	6	-1.91063	0.0560516	0.140129	ns
142	Alloscardovia	Abundance	Inulin	R	3	5	-2.34155	0.0192039	0.144029	ns
143	Alloscardovia	Abundance	Inulin	Rye	3	5	-2.34155	0.0192039	0.144029	ns
397	CAG-352	Abundance	Inulin	R	3	5	-1.76051	0.0783213	0.146852	ns
1206	Lachnoclostridium	Abundance	Inulin	Control	3	4	-2.02568	0.0427976	0.148315	ns
1208	Lachnoclostridium	Abundance	Inulin	Rye	3	5	-1.92157	0.0546593	0.148315	ns
456	Candidatus Soleaferrea	Abundance	Inulin	Control	3	4	-1.73621	0.0825266	0.154737	ns
849	Escherichia-Shigella	Abundance	Inulin	FST	3	6	2.15717	0.0309926	0.154963	ns
2121	Slackia	Abundance	Inulin	Control	3	4	2.31099	0.0208336	0.156252	ns
531	Citrobacter	Abundance	Inulin	Control	3	4	2.1398	0.0323707	0.161854	ns
2151	Sphingomonas	Abundance	Inulin	Control	3	4	1.75464	0.0793212	0.169974	ns
1461	Ligilactobacillus	Abundance	Inulin	Control	3	4	1.99715	0.045809	0.175545	ns
1418	Lactococcus	Abundance	Inulin	Rye	3	5	-2.5064	0.0121967	0.18295	ns
2076	Sellimonas	Abundance	Inulin	Control	3	4	-1.85061	0.0642253	0.192676	ns
1989	Rikenella	Abundance	Inulin	FST	3	6	-1.93795	0.0526291	0.197359	ns
369	Butyricimonas	Abundance	Inulin	FST	3	6	-1.75655	0.0789944	0.197486	ns
1044	HT002	Abundance	Inulin	FST	3	6	1.6641	0.0960923	0.205912	ns
1583	Microbacterium	Abundance	Inulin	Rye	3	5	1.65272	0.098387	0.210829	ns
1266	Lachnospiraceae ND3007 group	Abundance	Inulin	Control	3	4	-1.64052	0.100898	0.21621	ns
2303	UBA1819	Abundance	Inulin	Rye	3	5	-1.70674	0.0878703	0.219676	ns
2304	UBA1819	Abundance	Inulin	FST	3	6	-1.72573	0.0843953	0.219676	ns
848	Escherichia-Shigella	Abundance	Inulin	Rye	3	5	1.77835	0.0753461	0.226038	ns
294	Bifidobacterium	Abundance	Inulin	FST	3	6	-1.75655	0.0789944	0.236983	ns
1434	Leuconostoc	Abundance	Inulin	FST	3	6	1.83983	0.0657936	0.246726	ns
262	Bacteroides	Abundance	Inulin	R	3	5	-1.50384	0.132622	0.248667	ns
1657	Odoribacter	Abundance	Inulin	R	3	5	-1.56352	0.117931	0.252709	ns
1119	Hungatella	Abundance	Inulin	FST	3	6	-1.48021	0.138816	0.260281	ns
1987	Rikenella	Abundance	Inulin	R	3	5	-1.70065	0.089009	0.267027	ns
1867	Phocea	Abundance	Inulin	R	3	5	-1.69898	0.0893226	0.267968	ns
1776	Parabacteroides	Abundance	Inulin	Control	3	4	-1.82596	0.0678556	0.270337	ns
1777	Parabacteroides	Abundance	Inulin	R	3	5	-1.69481	0.0901124	0.270337	ns
1551	Methanobrevibacter	Abundance	Inulin	Control	3	4	1.78317	0.0745588	0.272631	ns
1552	Methanobrevibacter	Abundance	Inulin	R	3	5	2.08867	0.0367376	0.272631	ns
1554	Methanobrevibacter	Abundance	Inulin	FST	3	6	1.60247	0.109052	0.272631	ns
1478	Limosilactobacillus	Abundance	Inulin	Rye	3	5	1.33675	0.181305	0.292413	ns
532	Citrobacter	Abundance	Inulin	R	3	5	1.75448	0.079348	0.297555	ns
1671	Olsenella	Abundance	Inulin	Control	3	4	1.71301	0.08671	0.300503	ns
2301	UBA1819	Abundance	Inulin	Control	3	4	-1.46933	0.141743	0.303735	ns
774	Eisenbergiella	Abundance	Inulin	FST	3	6	-1.7417	0.0815604	0.305851	ns
51	Adlercreutzia	Abundance	Inulin	Control	3	4	1.71184	0.0869258	0.307228	ns
758	Eggerthella	Abundance	Inulin	Rye	3	5	-1.63513	0.102022	0.309069	ns
2407	Veillonella	Abundance	Inulin	R	3	5	-1.55158	0.120762	0.321131	ns
2408	Veillonella	Abundance	Inulin	Rye	3	5	-1.69481	0.0901124	0.321131	ns
1644	Ochrobactrum	Abundance	Inulin	FST	3	6	-1.64503	0.0999632	0.3256	ns
276	Barnesiella	Abundance	Inulin	Control	3	4	-1.28825	0.197659	0.329432	ns
1779	Parabacteroides	Abundance	Inulin	FST	3	6	-1.41757	0.156317	0.334965	ns
936	Fournierella	Abundance	Inulin	Control	3	4	-1.78317	0.0745588	0.346501	ns
368	Butyricimonas	Abundance	Inulin	Rye	3	5	-1.39642	0.162587	0.3484	ns
1866	Phocea	Abundance	Inulin	Control	3	4	-1.39609	0.162688	0.361515	ns
1868	Phocea	Abundance	Inulin	Rye	3	5	-1.3406	0.180049	0.361515	ns
1869	Phocea	Abundance	Inulin	FST	3	6	-1.30232	0.192808	0.361515	ns
2122	Slackia	Abundance	Inulin	R	3	5	1.28901	0.197396	0.365819	ns
2124	Slackia	Abundance	Inulin	FST	3	6	1.32512	0.185132	0.365819	ns
1581	Microbacterium	Abundance	Inulin	Control	3	4	1.15946	0.246267	0.369401	ns
922	Flavonifractor	Abundance	Inulin	R	3	5	-1.28901	0.197396	0.370117	ns
607	Collinsella	Abundance	Inulin	R	3	5	-1.53965	0.123646	0.370939	ns
366	Butyricimonas	Abundance	Inulin	Control	3	4	-1.28388	0.199183	0.373469	ns
608	Collinsella	Abundance	Inulin	Rye	3	5	-1.28901	0.197396	0.375347	ns
1553	Methanobrevibacter	Abundance	Inulin	Rye	3	5	1.26514	0.205822	0.385917	ns
291	Bifidobacterium	Abundance	Inulin	Control	3	4	-1.25535	0.209351	0.392534	ns
503	Christensenella	Abundance	Inulin	Rye	3	5	1.61285	0.106778	0.400416	ns
426	CAG-873	Abundance	Inulin	Control	3	4	-1.31241	0.189381	0.410527	ns
427	CAG-873	Abundance	Inulin	R	3	5	-1.22933	0.218948	0.410527	ns
428	CAG-873	Abundance	Inulin	Rye	3	5	-1.22933	0.218948	0.410527	ns
429	CAG-873	Abundance	Inulin	FST	3	6	-1.41757	0.156317	0.410527	ns
606	Collinsella	Abundance	Inulin	Control	3	4	1.15549	0.247888	0.413147	ns
141	Alloscardovia	Abundance	Inulin	Control	3	4	-1.43044	0.152591	0.415786	ns
144	Alloscardovia	Abundance	Inulin	FST	3	6	-1.29874	0.194034	0.415786	ns
1419	Lactococcus	Abundance	Inulin	FST	3	6	-1.91063	0.0560516	0.420387	ns
1656	Odoribacter	Abundance	Inulin	Control	3	4	-1.21255	0.2253	0.422438	ns
1209	Lachnoclostridium	Abundance	Inulin	FST	3	6	-1.17103	0.241585	0.423584	ns
66	Agathobacter	Abundance	Inulin	Control	3	4	-1.42653	0.153714	0.427128	ns
757	Eggerthella	Abundance	Inulin	R	3	5	-1.20546	0.228026	0.427548	ns
1207	Lachnoclostridium	Abundance	Inulin	R	3	5	-0.990626	0.321868	0.427619	ns
1071	Holdemanella	Abundance	Inulin	Control	3	4	-1.45507	0.145651	0.436953	ns
939	Fournierella	Abundance	Inulin	FST	3	6	-1.44838	0.14751	0.438889	ns
938	Fournierella	Abundance	Inulin	Rye	3	5	-1.26514	0.205822	0.441048	ns
1509	Megamonas	Abundance	Inulin	FST	3	6	1.81818	0.069036	0.441179	ns
1086	Holdemania	Abundance	Inulin	Control	3	4	-1.55473	0.12001	0.444262	ns
1088	Holdemania	Abundance	Inulin	Rye	3	5	-1.32733	0.1844	0.444262	ns
1089	Holdemania	Abundance	Inulin	FST	3	6	-1.4394	0.150036	0.444262	ns
1569	Methanosphaera	Abundance	Inulin	FST	3	6	-1.73573	0.0826115	0.447275	ns
53	Adlercreutzia	Abundance	Inulin	Rye	3	5	1.2532	0.210133	0.450284	ns
1942	Proteus	Abundance	Inulin	R	3	5	1.87914	0.060225	0.451687	ns
1944	Proteus	Abundance	Inulin	FST	3	6	2.07718	0.0377847	0.451687	ns
1731	Paeniclostridium	Abundance	Inulin	Control	3	4	-1.15549	0.247888	0.454304	ns
1806	Paraprevotella	Abundance	Inulin	Control	3	4	-1.09317	0.274319	0.457199	ns
442	CHKCI002	Abundance	Inulin	R	3	5	-1.16244	0.245059	0.459485	ns
444	CHKCI002	Abundance	Inulin	FST	3	6	-1.39171	0.164011	0.459485	ns
1807	Paraprevotella	Abundance	Inulin	R	3	5	1.00428	0.315244	0.460396	ns
2571	[Ruminococcus] gnavus group	Abundance	Inulin	Control	3	4	-1.31241	0.189381	0.463085	ns
1628	Negativibacillus	Abundance	Inulin	Rye	3	5	-1.32083	0.186557	0.466392	ns
1629	Negativibacillus	Abundance	Inulin	FST	3	6	-1.38001	0.167582	0.466392	ns
1477	Limosilactobacillus	Abundance	Inulin	R	3	5	0.942885	0.34574	0.471464	ns
2166	Stenotrophomonas	Abundance	Inulin	Control	3	4	1.523	0.127758	0.479091	ns
1943	Proteus	Abundance	Inulin	Rye	3	5	1.66301	0.0963101	0.481551	ns
2409	Veillonella	Abundance	Inulin	FST	3	6	-0.862867	0.388211	0.485263	ns
1087	Holdemania	Abundance	Inulin	R	3	5	-1.12823	0.259223	0.486043	ns
1147	Intestinibacter	Abundance	Inulin	R	3	5	-1.18132	0.237474	0.488575	ns
1148	Intestinibacter	Abundance	Inulin	Rye	3	5	-1.18132	0.237474	0.488575	ns
2573	[Ruminococcus] gnavus group	Abundance	Inulin	Rye	3	5	-1.0503	0.293579	0.489299	ns
1417	Lactococcus	Abundance	Inulin	R	3	5	-1.28901	0.197396	0.493489	ns
486	Catenibacterium	Abundance	Inulin	Control	3	4	1.65478	0.097969	0.498566	ns
488	Catenibacterium	Abundance	Inulin	Rye	3	5	1.19352	0.232664	0.498566	ns
489	Catenibacterium	Abundance	Inulin	FST	3	6	1.44838	0.14751	0.498566	ns
2302	UBA1819	Abundance	Inulin	R	3	5	-1.09804	0.272186	0.510348	ns
21	Acidaminococcus	Abundance	Inulin	Control	3	4	-1.21255	0.2253	0.511297	ns
22	Acidaminococcus	Abundance	Inulin	R	3	5	-1.20546	0.228026	0.511297	ns
1626	Negativibacillus	Abundance	Inulin	Control	3	4	-1.17485	0.240056	0.514407	ns
1778	Parabacteroides	Abundance	Inulin	Rye	3	5	-1.08611	0.277431	0.520184	ns
593	Colidextribacter	Abundance	Inulin	Rye	3	5	-1.659	0.0971159	0.545262	ns
1958	Pseudoflavonifractor	Abundance	Inulin	Rye	3	5	-1.12741	0.259568	0.556217	ns
1959	Pseudoflavonifractor	Abundance	Inulin	FST	3	6	-1.16439	0.244267	0.556217	ns
2139	Solobacterium	Abundance	Inulin	FST	3	6	1.44364	0.14884	0.558148	ns
876	Faecalitalea	Abundance	Inulin	Control	3	4	-0.69923	0.484408	0.558933	ns
1567	Methanosphaera	Abundance	Inulin	R	3	5	-1.03892	0.29884	0.560324	ns
546	Cloacibacillus	Abundance	Inulin	Control	3	4	-1.71338	0.0866428	0.563172	ns
1836	Peptococcus	Abundance	Inulin	Control	3	4	-1.56919	0.116604	0.569397	ns
1838	Peptococcus	Abundance	Inulin	Rye	3	5	-1.40836	0.159025	0.569397	ns
6	Acetanaerobacterium	Abundance	Inulin	Control	3	4	-0.949576	0.342328	0.570546	ns
9	Acetanaerobacterium	Abundance	Inulin	FST	3	6	-1.02566	0.305052	0.570546	ns
1641	Ochrobactrum	Abundance	Inulin	Control	3	4	0.809096	0.41846	0.570627	ns
1627	Negativibacillus	Abundance	Inulin	R	3	5	-1.02595	0.304915	0.571716	ns
2002	Romboutsia	Abundance	Inulin	R	3	5	-1.13385	0.256858	0.572695	ns
2003	Romboutsia	Abundance	Inulin	Rye	3	5	-1.52771	0.126584	0.572695	ns
2004	Romboutsia	Abundance	Inulin	FST	3	6	-1.1094	0.267257	0.572695	ns
1042	HT002	Abundance	Inulin	R	3	5	0.739985	0.459309	0.574136	ns
126	Alloprevotella	Abundance	Inulin	Control	3	4	-1.10731	0.268158	0.579418	ns
128	Alloprevotella	Abundance	Inulin	Rye	3	5	-1.01727	0.309023	0.579418	ns
129	Alloprevotella	Abundance	Inulin	FST	3	6	-1.43837	0.150329	0.579418	ns
156	Anaerofilum	Abundance	Inulin	Control	3	4	-1.29549	0.195153	0.585458	ns
231	Angelakisella	Abundance	Inulin	Control	3	4	0.925306	0.354807	0.591344	ns
1941	Proteus	Abundance	Inulin	Control	3	4	1.17682	0.239267	0.598168	ns
2497	[Eubacterium] ruminantium group	Abundance	Inulin	R	3	5	1.28146	0.200032	0.600096	ns
306	Bilophila	Abundance	Inulin	Control	3	4	-1.16976	0.242098	0.605245	ns
2183	Streptococcus	Abundance	Inulin	Rye	3	5	-1.28901	0.197396	0.607477	ns
1911	Prevotella_9	Abundance	Inulin	Control	3	4	-0.984309	0.324964	0.609307	ns
1416	Lactococcus	Abundance	Inulin	Control	3	4	-1.0699	0.284664	0.609994	ns
954	Frisingicoccus	Abundance	Inulin	FST	3	6	1.38812	0.165101	0.619129	ns
1374	Lachnospiraceae UCG-010	Abundance	Inulin	FST	3	6	-1.26235	0.206823	0.620469	ns
1028	Gordonibacter	Abundance	Inulin	Rye	3	5	-1.29028	0.196954	0.62406	ns
1029	Gordonibacter	Abundance	Inulin	FST	3	6	-1.33259	0.182665	0.62406	ns
1896	Prevotella_7	Abundance	Inulin	Control	3	4	-1.07063	0.284334	0.625004	ns
1898	Prevotella_7	Abundance	Inulin	Rye	3	5	-0.967417	0.333336	0.625004	ns
1536	Merdibacter	Abundance	Inulin	Control	3	4	-1.22641	0.220044	0.628244	ns
1538	Merdibacter	Abundance	Inulin	Rye	3	5	-1.28261	0.199628	0.628244	ns
114	Allisonella	Abundance	Inulin	FST	3	6	1.04777	0.294746	0.631598	ns
594	Colidextribacter	Abundance	Inulin	FST	3	6	-1.04777	0.294746	0.631598	ns
1899	Prevotella_7	Abundance	Inulin	FST	3	6	-0.801782	0.422679	0.634019	ns
68	Agathobacter	Abundance	Inulin	Rye	3	5	-0.95482	0.339669	0.634495	ns
69	Agathobacter	Abundance	Inulin	FST	3	6	-0.801234	0.422996	0.634495	ns
2168	Stenotrophomonas	Abundance	Inulin	Rye	3	5	0.955677	0.339235	0.636066	ns
2211	Succinatimonas	Abundance	Inulin	Control	3	4	1.07519	0.282288	0.638484	ns
383	Butyrivibrio	Abundance	Inulin	Rye	3	5	-1.18159	0.237369	0.64289	ns
384	Butyrivibrio	Abundance	Inulin	FST	3	6	-1.2943	0.195562	0.64289	ns
2167	Stenotrophomonas	Abundance	Inulin	R	3	5	0.676938	0.498445	0.64368	ns
52	Adlercreutzia	Abundance	Inulin	R	3	5	0.716115	0.47392	0.644707	ns
1672	Olsenella	Abundance	Inulin	R	3	5	-0.716605	0.473618	0.645843	ns
1521	Megasphaera	Abundance	Inulin	Control	3	4	-0.656206	0.511692	0.650137	ns
1522	Megasphaera	Abundance	Inulin	R	3	5	0.692244	0.488784	0.650137	ns
1524	Megasphaera	Abundance	Inulin	FST	3	6	0.677967	0.497793	0.650137	ns
307	Bilophila	Abundance	Inulin	R	3	5	-1.02643	0.304688	0.652904	ns
591	Colidextribacter	Abundance	Inulin	Control	3	4	-0.841656	0.399981	0.655472	ns
471	Caproiciproducens	Abundance	Inulin	Control	3	4	-1.19772	0.231025	0.656392	ns
23	Acidaminococcus	Abundance	Inulin	Rye	3	5	-0.775791	0.437872	0.656808	ns
2421	[Clostridium] innocuum group	Abundance	Inulin	Control	3	4	-0.770329	0.441105	0.661657	ns
411	CAG-56	Abundance	Inulin	Control	3	4	-0.927248	0.353798	0.665116	ns
412	CAG-56	Abundance	Inulin	R	3	5	0.847403	0.396771	0.665116	ns
759	Eggerthella	Abundance	Inulin	FST	3	6	-0.493067	0.621965	0.666391	ns
1464	Ligilactobacillus	Abundance	Inulin	FST	3	6	0.708784	0.478459	0.666523	ns
622	Coprobacter	Abundance	Inulin	R	3	5	0.769567	0.441557	0.667462	ns
623	Coprobacter	Abundance	Inulin	Rye	3	5	1.36812	0.171275	0.667462	ns
624	Coprobacter	Abundance	Inulin	FST	3	6	0.7114	0.476836	0.667462	ns
2347	UCG-003	Abundance	Inulin	R	3	5	1.10998	0.267008	0.667521	ns
937	Fournierella	Abundance	Inulin	R	3	5	-0.620633	0.534841	0.668551	ns
2214	Succinatimonas	Abundance	Inulin	FST	3	6	-0.689547	0.490479	0.668835	ns
308	Bilophila	Abundance	Inulin	Rye	3	5	-0.919014	0.358088	0.671415	ns
1251	Lachnospiraceae FCS020 group	Abundance	Inulin	Control	3	4	1.34117	0.179865	0.674492	ns
831	Erysipelotrichaceae UCG-003	Abundance	Inulin	Control	3	4	0.741798	0.45821	0.678808	ns
834	Erysipelotrichaceae UCG-003	Abundance	Inulin	FST	3	6	0.677967	0.497793	0.678808	ns
1733	Paeniclostridium	Abundance	Inulin	Rye	3	5	-0.680309	0.496309	0.680043	ns
1432	Leuconostoc	Abundance	Inulin	R	3	5	0.826572	0.40848	0.680799	ns
502	Christensenella	Abundance	Inulin	R	3	5	0.903194	0.366423	0.687043	ns
952	Frisingicoccus	Abundance	Inulin	R	3	5	0.903194	0.366423	0.687043	ns
1568	Methanosphaera	Abundance	Inulin	Rye	3	5	-0.580576	0.561526	0.688417	ns
171	Anaerosporobacter	Abundance	Inulin	Control	3	4	-1.43937	0.150047	0.688636	ns
172	Anaerosporobacter	Abundance	Inulin	R	3	5	-0.666644	0.505	0.688636	ns
173	Anaerosporobacter	Abundance	Inulin	Rye	3	5	-0.731157	0.464683	0.688636	ns
174	Anaerosporobacter	Abundance	Inulin	FST	3	6	-1.55469	0.120019	0.688636	ns
216	Anaerotruncus	Abundance	Inulin	Control	3	4	-1.43937	0.150047	0.688938	ns
217	Anaerotruncus	Abundance	Inulin	R	3	5	-1.50532	0.132241	0.688938	ns
218	Anaerotruncus	Abundance	Inulin	Rye	3	5	-0.666644	0.505	0.688938	ns
219	Anaerotruncus	Abundance	Inulin	FST	3	6	-0.888395	0.374328	0.688938	ns
54	Adlercreutzia	Abundance	Inulin	FST	3	6	0.46225	0.643902	0.689895	ns
547	Cloacibacillus	Abundance	Inulin	R	3	5	-1.07514	0.282313	0.691234	ns
548	Cloacibacillus	Abundance	Inulin	Rye	3	5	-0.796398	0.425801	0.691234	ns
474	Caproiciproducens	Abundance	Inulin	FST	3	6	-0.813773	0.415775	0.692959	ns
1356	Lachnospiraceae UCG-009	Abundance	Inulin	Control	3	4	-1.37385	0.169487	0.694044	ns
1357	Lachnospiraceae UCG-009	Abundance	Inulin	R	3	5	-0.896179	0.370157	0.694044	ns
1358	Lachnospiraceae UCG-009	Abundance	Inulin	Rye	3	5	-1.01307	0.311026	0.694044	ns
1359	Lachnospiraceae UCG-009	Abundance	Inulin	FST	3	6	-0.955752	0.339198	0.694044	ns
8	Acetanaerobacterium	Abundance	Inulin	Rye	3	5	0.519462	0.603438	0.696275	ns
2558	[Ruminococcus] gauvreauii group	Abundance	Inulin	Rye	3	5	-1.57545	0.115152	0.696567	ns
67	Agathobacter	Abundance	Inulin	R	3	5	-0.596762	0.550666	0.698432	ns
487	Catenibacterium	Abundance	Inulin	R	3	5	0.584827	0.558664	0.698432	ns
561	Clostridium sensu stricto 1	Abundance	Inulin	Control	3	4	-0.670471	0.502557	0.698668	ns
564	Clostridium sensu stricto 1	Abundance	Inulin	FST	3	6	0.708784	0.478459	0.698668	ns
832	Erysipelotrichaceae UCG-003	Abundance	Inulin	R	3	5	-0.513216	0.6078	0.701308	ns
1296	Lachnospiraceae NK4B4 group	Abundance	Inulin	Control	3	4	-1.04472	0.296152	0.703815	ns
1298	Lachnospiraceae NK4B4 group	Abundance	Inulin	Rye	3	5	-1.0926	0.274572	0.703815	ns
2498	[Eubacterium] ruminantium group	Abundance	Inulin	Rye	3	5	0.886243	0.375486	0.704037	ns
1507	Megamonas	Abundance	Inulin	R	3	5	0.799662	0.423907	0.706511	ns
1508	Megamonas	Abundance	Inulin	Rye	3	5	0.799662	0.423907	0.706511	ns
2527	[Eubacterium] ventriosum group	Abundance	Inulin	R	3	5	0.716115	0.47392	0.708067	ns
2528	[Eubacterium] ventriosum group	Abundance	Inulin	Rye	3	5	0.644503	0.519249	0.708067	ns
2182	Streptococcus	Abundance	Inulin	R	3	5	-0.644503	0.519249	0.708067	ns
1673	Olsenella	Abundance	Inulin	Rye	3	5	-0.501624	0.615932	0.710691	ns
787	Enterococcus	Abundance	Inulin	R	3	5	0.692244	0.488784	0.711563	ns
788	Enterococcus	Abundance	Inulin	Rye	3	5	1.40836	0.159025	0.711563	ns
789	Enterococcus	Abundance	Inulin	FST	3	6	1.26348	0.206415	0.711563	ns
2047	Ruminiclostridium	Abundance	Inulin	R	3	5	-1.65525	0.0978747	0.713355	ns
2048	Ruminiclostridium	Abundance	Inulin	Rye	3	5	-1.47133	0.141202	0.713355	ns
2049	Ruminiclostridium	Abundance	Inulin	FST	3	6	-1.40702	0.159421	0.713355	ns
1674	Olsenella	Abundance	Inulin	FST	3	6	0.431729	0.665939	0.713506	ns
967	Fusicatenibacter	Abundance	Inulin	R	3	5	0.716115	0.47392	0.714209	ns
2496	[Eubacterium] ruminantium group	Abundance	Inulin	Control	3	4	0.78729	0.431112	0.71852	ns
1326	Lachnospiraceae UCG-003	Abundance	Inulin	Control	3	4	-0.559737	0.575659	0.719573	ns
1328	Lachnospiraceae UCG-003	Abundance	Inulin	Rye	3	5	-1.30086	0.193306	0.719573	ns
1329	Lachnospiraceae UCG-003	Abundance	Inulin	FST	3	6	-0.716546	0.473655	0.719573	ns
2001	Romboutsia	Abundance	Inulin	Control	3	4	-0.870186	0.384199	0.720372	ns
2184	Streptococcus	Abundance	Inulin	FST	3	6	-0.5547	0.5791	0.723875	ns
726	Dielma	Abundance	Inulin	Control	3	4	-1.38685	0.165489	0.728369	ns
728	Dielma	Abundance	Inulin	Rye	3	5	-1.97035	0.0487981	0.728369	ns
729	Dielma	Abundance	Inulin	FST	3	6	-1.05517	0.291348	0.728369	ns
592	Colidextribacter	Abundance	Inulin	R	3	5	-0.620633	0.534841	0.729329	ns
2316	UC5-1-2E3	Abundance	Inulin	Control	3	4	-1.0312	0.302447	0.731046	ns
2317	UC5-1-2E3	Abundance	Inulin	R	3	5	-0.650392	0.515439	0.731046	ns
2318	UC5-1-2E3	Abundance	Inulin	Rye	3	5	-0.730031	0.465371	0.731046	ns
786	Enterococcus	Abundance	Inulin	Control	3	4	0.542083	0.587761	0.734701	ns
351	Butyricicoccus	Abundance	Inulin	Control	3	4	-0.884452	0.376452	0.735398	ns
1539	Merdibacter	Abundance	Inulin	FST	3	6	-0.613276	0.539694	0.735946	ns
1912	Prevotella_9	Abundance	Inulin	R	3	5	0.608698	0.542725	0.740079	ns
2123	Slackia	Abundance	Inulin	Rye	3	5	0.465475	0.641592	0.740298	ns
158	Anaerofilum	Abundance	Inulin	Rye	3	5	-0.60552	0.544833	0.742954	ns
1793	Paraclostridium	Abundance	Inulin	Rye	3	5	0.847403	0.396771	0.743945	ns
1794	Paraclostridium	Abundance	Inulin	FST	3	6	1.6641	0.0960923	0.743945	ns
654	DNF00809	Abundance	Inulin	FST	3	6	1.64841	0.0992684	0.744513	ns
352	Butyricicoccus	Abundance	Inulin	R	3	5	0.560957	0.574827	0.750185	ns
354	Butyricicoccus	Abundance	Inulin	FST	3	6	0.46225	0.643902	0.750185	ns
2138	Solobacterium	Abundance	Inulin	Rye	3	5	0.838681	0.401649	0.753091	ns
1252	Lachnospiraceae FCS020 group	Abundance	Inulin	R	3	5	0.901265	0.367447	0.756327	ns
2499	[Eubacterium] ruminantium group	Abundance	Inulin	FST	3	6	0.371071	0.710585	0.761341	ns
24	Acidaminococcus	Abundance	Inulin	FST	3	6	-0.3698	0.711531	0.762355	ns
112	Allisonella	Abundance	Inulin	R	3	5	-0.453539	0.65016	0.762355	ns
113	Allisonella	Abundance	Inulin	Rye	3	5	0.513216	0.6078	0.762355	ns
1687	Oscillibacter	Abundance	Inulin	R	3	5	1.00256	0.316073	0.765904	ns
1689	Oscillibacter	Abundance	Inulin	FST	3	6	0.7396	0.459543	0.765904	ns
1957	Pseudoflavonifractor	Abundance	Inulin	R	3	5	-0.502999	0.614965	0.768706	ns
742	Dorea	Abundance	Inulin	R	3	5	1.26514	0.205822	0.771834	ns
336	Brevundimonas	Abundance	Inulin	Control	3	4	0.569909	0.56874	0.775554	ns
337	Brevundimonas	Abundance	Inulin	R	3	5	0.749288	0.453684	0.775554	ns
1928	Prevotellaceae NK3B31 group	Abundance	Inulin	Rye	3	5	-1.0087	0.313118	0.77635	ns
1929	Prevotellaceae NK3B31 group	Abundance	Inulin	FST	3	6	-1.00171	0.316482	0.77635	ns
7	Acetanaerobacterium	Abundance	Inulin	R	3	5	-0.351401	0.725287	0.777094	ns
1914	Prevotella_9	Abundance	Inulin	FST	3	6	0.493067	0.621965	0.777457	ns
2349	UCG-003	Abundance	Inulin	FST	3	6	0.7396	0.459543	0.777638	ns
727	Dielma	Abundance	Inulin	R	3	5	-0.831926	0.405451	0.779123	ns
1792	Paraclostridium	Abundance	Inulin	R	3	5	0.560957	0.574827	0.783855	ns
651	DNF00809	Abundance	Inulin	Control	3	4	0.72443	0.468802	0.786966	ns
652	DNF00809	Abundance	Inulin	R	3	5	0.703078	0.482007	0.786966	ns
653	DNF00809	Abundance	Inulin	Rye	3	5	0.557613	0.577108	0.786966	ns
2574	[Ruminococcus] gnavus group	Abundance	Inulin	FST	3	6	-0.338983	0.734622	0.787095	ns
1371	Lachnospiraceae UCG-010	Abundance	Inulin	Control	3	4	0.85827	0.390743	0.787285	ns
2556	[Ruminococcus] gauvreauii group	Abundance	Inulin	Control	3	4	-0.898717	0.368803	0.788144	ns
2559	[Ruminococcus] gauvreauii group	Abundance	Inulin	FST	3	6	-0.801234	0.422996	0.788144	ns
816	Erysipelatoclostridium	Abundance	Inulin	Control	3	4	-1.0699	0.284664	0.788693	ns
817	Erysipelatoclostridium	Abundance	Inulin	R	3	5	-1.57545	0.115152	0.788693	ns
818	Erysipelatoclostridium	Abundance	Inulin	Rye	3	5	-0.572892	0.566718	0.788693	ns
819	Erysipelatoclostridium	Abundance	Inulin	FST	3	6	-0.708784	0.478459	0.788693	ns
309	Bilophila	Abundance	Inulin	FST	3	6	-0.5547	0.5791	0.789681	ns
744	Dorea	Abundance	Inulin	FST	3	6	0.801234	0.422996	0.793118	ns
1596	Monoglobus	Abundance	Inulin	Control	3	4	0.713267	0.47568	0.794987	ns
1597	Monoglobus	Abundance	Inulin	R	3	5	1.40836	0.159025	0.794987	ns
1598	Monoglobus	Abundance	Inulin	Rye	3	5	0.549021	0.582991	0.794987	ns
1599	Monoglobus	Abundance	Inulin	FST	3	6	1.14022	0.254196	0.794987	ns
696	Desulfovibrio	Abundance	Inulin	Control	3	4	-1.29815	0.194237	0.796053	ns
1746	Paludicola	Abundance	Inulin	Control	3	4	-0.547348	0.58414	0.796554	ns
1748	Paludicola	Abundance	Inulin	Rye	3	5	-1.09666	0.272792	0.796554	ns
1749	Paludicola	Abundance	Inulin	FST	3	6	-0.591204	0.554384	0.796554	ns
1372	Lachnospiraceae UCG-010	Abundance	Inulin	R	3	5	-0.626411	0.531046	0.796568	ns
966	Fusicatenibacter	Abundance	Inulin	Control	3	4	-0.470757	0.637815	0.797268	ns
1686	Oscillibacter	Abundance	Inulin	Control	3	4	-0.470757	0.637815	0.797268	ns
2212	Succinatimonas	Abundance	Inulin	R	3	5	0.323284	0.74648	0.7998	ns
1956	Pseudoflavonifractor	Abundance	Inulin	Control	3	4	-0.393889	0.693663	0.80038	ns
1732	Paeniclostridium	Abundance	Inulin	R	3	5	0.322252	0.747262	0.800638	ns
609	Collinsella	Abundance	Inulin	FST	3	6	-0.46225	0.643902	0.804877	ns
1734	Paeniclostridium	Abundance	Inulin	FST	3	6	-0.246533	0.805269	0.805269	ns
2587	[Ruminococcus] torques group	Abundance	Inulin	R	3	5	-1.53965	0.123646	0.805676	ns
339	Brevundimonas	Abundance	Inulin	FST	3	6	-0.386931	0.698807	0.806316	ns
1373	Lachnospiraceae UCG-010	Abundance	Inulin	Rye	3	5	-0.534741	0.592829	0.808403	ns
1131	Incertae Sedis	Abundance	Inulin	Control	3	4	-0.61341	0.539605	0.812262	ns
1132	Incertae Sedis	Abundance	Inulin	R	3	5	-0.417734	0.676142	0.812262	ns
1133	Incertae Sedis	Abundance	Inulin	Rye	3	5	-1.06224	0.288128	0.812262	ns
1134	Incertae Sedis	Abundance	Inulin	FST	3	6	-0.893684	0.371491	0.812262	ns
201	Anaerostipes	Abundance	Inulin	Control	3	4	-0.599145	0.549076	0.812803	ns
203	Anaerostipes	Abundance	Inulin	Rye	3	5	-0.823532	0.410205	0.812803	ns
204	Anaerostipes	Abundance	Inulin	FST	3	6	-0.46225	0.643902	0.812803	ns
2107	Shuttleworthia	Abundance	Inulin	R	3	5	0.952229	0.340981	0.814382	ns
1297	Lachnospiraceae NK4B4 group	Abundance	Inulin	R	3	5	0.446539	0.655208	0.81901	ns
1299	Lachnospiraceae NK4B4 group	Abundance	Inulin	FST	3	6	-0.46609	0.641151	0.81901	ns
2346	UCG-003	Abundance	Inulin	Control	3	4	-0.299572	0.764503	0.819111	ns
562	Clostridium sensu stricto 1	Abundance	Inulin	R	3	5	0.238705	0.811334	0.820603	ns
563	Clostridium sensu stricto 1	Abundance	Inulin	Rye	3	5	-0.22677	0.820603	0.820603	ns
2511	[Eubacterium] siraeum group	Abundance	Inulin	Control	3	4	-0.756064	0.449611	0.82278	ns
2512	[Eubacterium] siraeum group	Abundance	Inulin	R	3	5	0.453539	0.65016	0.82278	ns
2513	[Eubacterium] siraeum group	Abundance	Inulin	Rye	3	5	-0.334187	0.738238	0.82278	ns
1011	Gemella	Abundance	Inulin	Control	3	4	0.991195	0.32159	0.82474	ns
1012	Gemella	Abundance	Inulin	R	3	5	0.43573	0.663032	0.82474	ns
1013	Gemella	Abundance	Inulin	Rye	3	5	-0.491954	0.622752	0.82474	ns
1014	Gemella	Abundance	Inulin	FST	3	6	-0.544379	0.58618	0.82474	ns
2541	[Eubacterium] xylanophilum group	Abundance	Inulin	Control	3	4	1.22365	0.221083	0.829062	ns
1281	Lachnospiraceae NK4A136 group	Abundance	Inulin	Control	3	4	-0.299572	0.764503	0.829861	ns
1282	Lachnospiraceae NK4A136 group	Abundance	Inulin	R	3	5	0.930949	0.35188	0.829861	ns
1283	Lachnospiraceae NK4A136 group	Abundance	Inulin	Rye	3	5	0.286446	0.774537	0.829861	ns
1284	Lachnospiraceae NK4A136 group	Abundance	Inulin	FST	3	6	0.616334	0.537674	0.829861	ns
2406	Veillonella	Abundance	Inulin	Control	3	4	-0.285307	0.775409	0.830795	ns
698	Desulfovibrio	Abundance	Inulin	Rye	3	5	-0.739985	0.459309	0.835537	ns
697	Desulfovibrio	Abundance	Inulin	R	3	5	-0.525151	0.599478	0.835777	ns
699	Desulfovibrio	Abundance	Inulin	FST	3	6	-0.46225	0.643902	0.835777	ns
968	Fusicatenibacter	Abundance	Inulin	Rye	3	5	-0.322252	0.747262	0.837334	ns
969	Fusicatenibacter	Abundance	Inulin	FST	3	6	0.27735	0.781511	0.837334	ns
1837	Peptococcus	Abundance	Inulin	R	3	5	-0.584827	0.558664	0.837996	ns
981	Fusobacterium	Abundance	Inulin	Control	3	4	0.61341	0.539605	0.837996	ns
982	Fusobacterium	Abundance	Inulin	R	3	5	0.883208	0.377124	0.837996	ns
983	Fusobacterium	Abundance	Inulin	Rye	3	5	0.668374	0.503895	0.837996	ns
984	Fusobacterium	Abundance	Inulin	FST	3	6	1.44838	0.14751	0.837996	ns
1462	Ligilactobacillus	Abundance	Inulin	R	3	5	-0.202899	0.839214	0.839214	ns
1463	Ligilactobacillus	Abundance	Inulin	Rye	3	5	0.262575	0.792878	0.839214	ns
756	Eggerthella	Abundance	Inulin	Control	3	4	0.199715	0.841704	0.841704	ns
1253	Lachnospiraceae FCS020 group	Abundance	Inulin	Rye	3	5	0.328275	0.742703	0.843434	ns
2272	Turicibacter	Abundance	Inulin	R	3	5	0.704662	0.481021	0.847439	ns
2273	Turicibacter	Abundance	Inulin	Rye	3	5	0.346359	0.729073	0.847439	ns
2274	Turicibacter	Abundance	Inulin	FST	3	6	0.339215	0.734447	0.847439	ns
862	Faecalibacterium	Abundance	Inulin	R	3	5	-1.0503	0.293579	0.847685	ns
863	Faecalibacterium	Abundance	Inulin	Rye	3	5	-0.907079	0.364365	0.847685	ns
864	Faecalibacterium	Abundance	Inulin	FST	3	6	-1.35593	0.17512	0.847685	ns
1839	Peptococcus	Abundance	Inulin	FST	3	6	-0.493067	0.621965	0.848135	ns
2181	Streptococcus	Abundance	Inulin	Control	3	4	0.299572	0.764503	0.849512	ns
1401	Lactobacillus	Abundance	Inulin	Control	3	4	0.927248	0.353798	0.849721	ns
2557	[Ruminococcus] gauvreauii group	Abundance	Inulin	R	3	5	0.214834	0.829896	0.852704	ns
36	Actinomyces	Abundance	Inulin	Control	3	4	-1.33124	0.183111	0.852809	ns
37	Actinomyces	Abundance	Inulin	R	3	5	-0.682647	0.49483	0.852809	ns
38	Actinomyces	Abundance	Inulin	Rye	3	5	-0.934148	0.350227	0.852809	ns
39	Actinomyces	Abundance	Inulin	FST	3	6	-0.247381	0.804614	0.852809	ns
2589	[Ruminococcus] torques group	Abundance	Inulin	FST	3	6	-0.862867	0.388211	0.854352	ns
1747	Paludicola	Abundance	Inulin	R	3	5	-0.337433	0.735791	0.855085	ns
1791	Paraclostridium	Abundance	Inulin	Control	3	4	0.313838	0.753644	0.857122	ns
1971	Rhodococcus	Abundance	Inulin	Control	3	4	-1.22641	0.220044	0.858913	ns
1973	Rhodococcus	Abundance	Inulin	Rye	3	5	-0.57005	0.568644	0.858913	ns
1974	Rhodococcus	Abundance	Inulin	FST	3	6	-0.760462	0.446978	0.858913	ns
1688	Oscillibacter	Abundance	Inulin	Rye	3	5	0.25064	0.802092	0.859385	ns
1237	Lachnospiraceae AC2044 group	Abundance	Inulin	R	3	5	0.919014	0.358088	0.859693	ns
1239	Lachnospiraceae AC2044 group	Abundance	Inulin	FST	3	6	0.770417	0.441053	0.859693	ns
2332	UCG-002	Abundance	Inulin	R	3	5	1.09804	0.272186	0.860392	ns
2334	UCG-002	Abundance	Inulin	FST	3	6	0.523884	0.60036	0.860392	ns
246	Atopobium	Abundance	Inulin	Control	3	4	0.898293	0.369029	0.861349	ns
247	Atopobium	Abundance	Inulin	R	3	5	1.35767	0.174569	0.861349	ns
248	Atopobium	Abundance	Inulin	Rye	3	5	0.606101	0.544447	0.861349	ns
249	Atopobium	Abundance	Inulin	FST	3	6	0.438185	0.661252	0.861349	ns
2061	Ruminococcus	Abundance	Inulin	Control	3	4	-0.413695	0.679097	0.862806	ns
2062	Ruminococcus	Abundance	Inulin	R	3	5	-0.72805	0.466583	0.862806	ns
2063	Ruminococcus	Abundance	Inulin	Rye	3	5	-1.0503	0.293579	0.862806	ns
2064	Ruminococcus	Abundance	Inulin	FST	3	6	-0.955317	0.339417	0.862806	ns
1492	Marvinbryantia	Abundance	Inulin	R	3	5	0.94353	0.34541	0.863525	ns
2197	Subdoligranulum	Abundance	Inulin	R	3	5	0.835467	0.403455	0.864546	ns
1897	Prevotella_7	Abundance	Inulin	R	3	5	-0.214982	0.829782	0.86833	ns
1491	Marvinbryantia	Abundance	Inulin	Control	3	4	0.413978	0.67889	0.870146	ns
1493	Marvinbryantia	Abundance	Inulin	Rye	3	5	0.513567	0.607555	0.870146	ns
1494	Marvinbryantia	Abundance	Inulin	FST	3	6	0.770944	0.44074	0.870146	ns
2467	[Eubacterium] fissicatena group	Abundance	Inulin	R	3	5	0.534741	0.592829	0.870961	ns
2468	[Eubacterium] fissicatena group	Abundance	Inulin	Rye	3	5	-0.381958	0.702493	0.870961	ns
2469	[Eubacterium] fissicatena group	Abundance	Inulin	FST	3	6	0.236691	0.812897	0.870961	ns
2333	UCG-002	Abundance	Inulin	Rye	3	5	0.274511	0.783692	0.873296	ns
1764	Papillibacter	Abundance	Inulin	FST	3	6	-1.12843	0.259139	0.875314	ns
1103	Howardella	Abundance	Inulin	Rye	3	5	-0.632568	0.527016	0.878359	ns
2226	Sutterella	Abundance	Inulin	Control	3	4	1.04137	0.297704	0.879878	ns
2227	Sutterella	Abundance	Inulin	R	3	5	0.70418	0.481321	0.879878	ns
2228	Sutterella	Abundance	Inulin	Rye	3	5	0.739985	0.459309	0.879878	ns
2229	Sutterella	Abundance	Inulin	FST	3	6	1.14022	0.254196	0.879878	ns
1341	Lachnospiraceae UCG-004	Abundance	Inulin	Control	3	4	-0.741798	0.45821	0.882264	ns
1342	Lachnospiraceae UCG-004	Abundance	Inulin	R	3	5	0.334187	0.738238	0.882264	ns
1343	Lachnospiraceae UCG-004	Abundance	Inulin	Rye	3	5	-0.453539	0.65016	0.882264	ns
1344	Lachnospiraceae UCG-004	Abundance	Inulin	FST	3	6	-0.27735	0.781511	0.882264	ns
2466	[Eubacterium] fissicatena group	Abundance	Inulin	Control	3	4	-0.146089	0.883851	0.883851	ns
1972	Rhodococcus	Abundance	Inulin	R	3	5	-0.45604	0.648361	0.884129	ns
157	Anaerofilum	Abundance	Inulin	R	3	5	0.13927	0.889237	0.889237	ns
159	Anaerofilum	Abundance	Inulin	FST	3	6	-0.203248	0.838941	0.889237	ns
2392	UCG-009	Abundance	Inulin	R	3	5	0.810465	0.417673	0.890534	ns
1402	Lactobacillus	Abundance	Inulin	R	3	5	0.441604	0.658776	0.891074	ns
1404	Lactobacillus	Abundance	Inulin	FST	3	6	0.493067	0.621965	0.891074	ns
353	Butyricicoccus	Abundance	Inulin	Rye	3	5	-0.190964	0.848554	0.891231	ns
2016	Roseburia	Abundance	Inulin	Control	3	4	0.713267	0.47568	0.89148	ns
2017	Roseburia	Abundance	Inulin	R	3	5	1.0503	0.293579	0.89148	ns
2018	Roseburia	Abundance	Inulin	Rye	3	5	0.871273	0.383605	0.89148	ns
2019	Roseburia	Abundance	Inulin	FST	3	6	0.585517	0.5582	0.89148	ns
81	Akkermansia	Abundance	Inulin	Control	3	4	0.285307	0.775409	0.894703	ns
82	Akkermansia	Abundance	Inulin	R	3	5	0.942885	0.34574	0.894703	ns
83	Akkermansia	Abundance	Inulin	Rye	3	5	0.692244	0.488784	0.894703	ns
84	Akkermansia	Abundance	Inulin	FST	3	6	1.2943	0.195562	0.894703	ns
2199	Subdoligranulum	Abundance	Inulin	FST	3	6	0.708784	0.478459	0.89711	ns
516	Christensenellaceae R-7 group	Abundance	Inulin	Control	3	4	-0.884452	0.376452	0.899217	ns
518	Christensenellaceae R-7 group	Abundance	Inulin	Rye	3	5	-1.0503	0.293579	0.899217	ns
1701	Oscillospira	Abundance	Inulin	Control	3	4	0.156919	0.875309	0.901896	ns
1702	Oscillospira	Abundance	Inulin	R	3	5	1.33675	0.181305	0.901896	ns
1703	Oscillospira	Abundance	Inulin	Rye	3	5	0.334187	0.738238	0.901896	ns
1704	Oscillospira	Abundance	Inulin	FST	3	6	0.616334	0.537674	0.901896	ns
1642	Ochrobactrum	Abundance	Inulin	R	3	5	-0.318559	0.750061	0.903046	ns
2451	[Eubacterium] eligens group	Abundance	Inulin	Control	3	4	-0.328103	0.742834	0.90426	ns
2452	[Eubacterium] eligens group	Abundance	Inulin	R	3	5	0.739985	0.459309	0.90426	ns
2454	[Eubacterium] eligens group	Abundance	Inulin	FST	3	6	0.523884	0.60036	0.90426	ns
1161	Intestinimonas	Abundance	Inulin	Control	3	4	-0.672775	0.50109	0.904671	ns
1162	Intestinimonas	Abundance	Inulin	R	3	5	0.598813	0.549298	0.904671	ns
1163	Intestinimonas	Abundance	Inulin	Rye	3	5	-0.299407	0.76463	0.904671	ns
1164	Intestinimonas	Abundance	Inulin	FST	3	6	-0.154613	0.877127	0.904671	ns
321	Blautia	Abundance	Inulin	Control	3	4	-0.584879	0.558629	0.904996	ns
322	Blautia	Abundance	Inulin	R	3	5	-0.119352	0.904996	0.904996	ns
323	Blautia	Abundance	Inulin	Rye	3	5	-0.72805	0.466583	0.904996	ns
324	Blautia	Abundance	Inulin	FST	3	6	-0.400617	0.688702	0.904996	ns
907	Family XIII UCG-001	Abundance	Inulin	R	3	5	1.16965	0.24214	0.908025	ns
909	Family XIII UCG-001	Abundance	Inulin	FST	3	6	0.616334	0.537674	0.909111	ns
1403	Lactobacillus	Abundance	Inulin	Rye	3	5	0.190964	0.848554	0.909165	ns
666	DTU089	Abundance	Inulin	Control	3	4	0.186569	0.851998	0.912856	ns
667	DTU089	Abundance	Inulin	R	3	5	0.384234	0.700805	0.912856	ns
668	DTU089	Abundance	Inulin	Rye	3	5	-0.264161	0.791656	0.912856	ns
669	DTU089	Abundance	Inulin	FST	3	6	-0.34103	0.733081	0.912856	ns
414	CAG-56	Abundance	Inulin	FST	3	6	0.246533	0.805269	0.913796	ns
1254	Lachnospiraceae FCS020 group	Abundance	Inulin	FST	3	6	0.107877	0.914093	0.914093	ns
1101	Howardella	Abundance	Inulin	Control	3	4	0.370899	0.710713	0.914258	ns
1102	Howardella	Abundance	Inulin	R	3	5	0.369993	0.711388	0.914258	ns
1104	Howardella	Abundance	Inulin	FST	3	6	0.1849	0.853307	0.914258	ns
711	Dialister	Abundance	Inulin	Control	3	4	-0.670471	0.502557	0.914986	ns
712	Dialister	Abundance	Inulin	R	3	5	0.238705	0.811334	0.914986	ns
713	Dialister	Abundance	Inulin	Rye	3	5	-0.405798	0.684891	0.914986	ns
714	Dialister	Abundance	Inulin	FST	3	6	0.431433	0.666153	0.914986	ns
2377	UCG-007	Abundance	Inulin	R	3	5	0.663274	0.507155	0.915799	ns
2378	UCG-007	Abundance	Inulin	Rye	3	5	0.433679	0.664521	0.915799	ns
2379	UCG-007	Abundance	Inulin	FST	3	6	0.461075	0.644744	0.915799	ns
2391	UCG-009	Abundance	Inulin	Control	3	4	-0.180222	0.856979	0.918191	ns
2393	UCG-009	Abundance	Inulin	Rye	3	5	0.301568	0.762981	0.918191	ns
891	Family XIII AD3011 group	Abundance	Inulin	Control	3	4	0.570614	0.568261	0.919333	ns
892	Family XIII AD3011 group	Abundance	Inulin	R	3	5	0.70418	0.481321	0.919333	ns
893	Family XIII AD3011 group	Abundance	Inulin	Rye	3	5	0.346122	0.729251	0.919333	ns
894	Family XIII AD3011 group	Abundance	Inulin	FST	3	6	0.523884	0.60036	0.919333	ns
111	Allisonella	Abundance	Inulin	Control	3	4	-0.0998574	0.920457	0.920457	ns
1821	Parasutterella	Abundance	Inulin	Control	3	4	-0.0998574	0.920457	0.920457	ns
1822	Parasutterella	Abundance	Inulin	R	3	5	0.262575	0.792878	0.920457	ns
1823	Parasutterella	Abundance	Inulin	Rye	3	5	-0.274511	0.783692	0.920457	ns
1824	Parasutterella	Abundance	Inulin	FST	3	6	0.400617	0.688702	0.920457	ns
636	Coprococcus	Abundance	Inulin	Control	3	4	-0.313838	0.753644	0.922239	ns
637	Coprococcus	Abundance	Inulin	R	3	5	-0.489345	0.624597	0.922239	ns
638	Coprococcus	Abundance	Inulin	Rye	3	5	-1.09804	0.272186	0.922239	ns
639	Coprococcus	Abundance	Inulin	FST	3	6	-0.9245	0.355226	0.922239	ns
906	Family XIII UCG-001	Abundance	Inulin	Control	3	4	-0.114123	0.90914	0.923932	ns
908	Family XIII UCG-001	Abundance	Inulin	Rye	3	5	0.095482	0.923932	0.923932	ns
802	Enterorhabdus	Abundance	Inulin	R	3	5	0.173091	0.86258	0.924193	ns
803	Enterorhabdus	Abundance	Inulin	Rye	3	5	-0.954983	0.339586	0.924193	ns
804	Enterorhabdus	Abundance	Inulin	FST	3	6	-0.277398	0.781475	0.924193	ns
2514	[Eubacterium] siraeum group	Abundance	Inulin	FST	3	6	-0.09245	0.92634	0.92634	ns
2031	Rothia	Abundance	Inulin	Control	3	4	-0.727657	0.466823	0.928661	ns
2032	Rothia	Abundance	Inulin	R	3	5	-0.179059	0.857891	0.928661	ns
2033	Rothia	Abundance	Inulin	Rye	3	5	-0.931109	0.351797	0.928661	ns
2034	Rothia	Abundance	Inulin	FST	3	6	-0.385274	0.700034	0.928661	ns
2376	UCG-007	Abundance	Inulin	Control	3	4	0.1677	0.866819	0.928735	ns
2106	Shuttleworthia	Abundance	Inulin	Control	3	4	0.139513	0.889045	0.929153	ns
2108	Shuttleworthia	Abundance	Inulin	Rye	3	5	0.325601	0.744726	0.929153	ns
2109	Shuttleworthia	Abundance	Inulin	FST	3	6	0.412418	0.680033	0.929153	ns
2588	[Ruminococcus] torques group	Abundance	Inulin	Rye	3	5	-0.465475	0.641592	0.929246	ns
861	Faecalibacterium	Abundance	Inulin	Control	3	4	-0.199715	0.841704	0.930691	ns
2586	[Ruminococcus] torques group	Abundance	Inulin	Control	3	4	-0.0855921	0.931791	0.931791	ns
1506	Megamonas	Abundance	Inulin	Control	3	4	0.242511	0.808384	0.932751	ns
1386	Lacticaseibacillus	Abundance	Inulin	Control	3	4	0.371153	0.710524	0.933371	ns
1387	Lacticaseibacillus	Abundance	Inulin	R	3	5	0.0836039	0.933371	0.933371	ns
1388	Lacticaseibacillus	Abundance	Inulin	Rye	3	5	-0.274699	0.783548	0.933371	ns
1389	Lacticaseibacillus	Abundance	Inulin	FST	3	6	0.709269	0.478158	0.933371	ns
517	Christensenellaceae R-7 group	Abundance	Inulin	R	3	5	-0.405798	0.684891	0.933942	ns
2526	[Eubacterium] ventriosum group	Abundance	Inulin	Control	3	4	-0.0855921	0.931791	0.934098	ns
2529	[Eubacterium] ventriosum group	Abundance	Inulin	FST	3	6	-0.1849	0.853307	0.934098	ns
127	Alloprevotella	Abundance	Inulin	R	3	5	-0.217987	0.827439	0.935252	ns
2242	TM7x	Abundance	Inulin	R	3	5	-0.227292	0.820197	0.936014	ns
2243	TM7x	Abundance	Inulin	Rye	3	5	-0.636417	0.524504	0.936014	ns
2244	TM7x	Abundance	Inulin	FST	3	6	0.368887	0.712212	0.936014	ns
2241	TM7x	Abundance	Inulin	Control	3	4	-0.0776188	0.938131	0.938131	ns
1716	Oxalobacter	Abundance	Inulin	Control	3	4	-0.670471	0.502557	0.940226	ns
1717	Oxalobacter	Abundance	Inulin	R	3	5	-0.155158	0.876697	0.940226	ns
1718	Oxalobacter	Abundance	Inulin	Rye	3	5	-0.72805	0.466583	0.940226	ns
1719	Oxalobacter	Abundance	Inulin	FST	3	6	0.154083	0.877544	0.940226	ns
1882	Prevotella	Abundance	Inulin	R	3	5	-1.04464	0.296192	0.942302	ns
1884	Prevotella	Abundance	Inulin	FST	3	6	-1.1936	0.232633	0.942302	ns
1808	Paraprevotella	Abundance	Inulin	Rye	3	5	-0.0717342	0.942813	0.942813	ns
1809	Paraprevotella	Abundance	Inulin	FST	3	6	0.216086	0.82892	0.942813	ns
2348	UCG-003	Abundance	Inulin	Rye	3	5	0.0716115	0.942911	0.942911	ns
202	Anaerostipes	Abundance	Inulin	R	3	5	0.0716115	0.942911	0.942911	ns
441	CHKCI002	Abundance	Inulin	Control	3	4	0.271666	0.785879	0.944215	ns
443	CHKCI002	Abundance	Inulin	Rye	3	5	-0.149363	0.881267	0.944215	ns
549	Cloacibacillus	Abundance	Inulin	FST	3	6	-0.205629	0.837081	0.945353	ns
2331	UCG-002	Abundance	Inulin	Control	3	4	0.0570614	0.954496	0.954496	ns
2196	Subdoligranulum	Abundance	Inulin	Control	3	4	-0.313838	0.753644	0.955158	ns
2198	Subdoligranulum	Abundance	Inulin	Rye	3	5	-0.202899	0.839214	0.955158	ns
1311	Lachnospiraceae UCG-001	Abundance	Inulin	Control	3	4	-0.587997	0.556534	0.955848	ns
1313	Lachnospiraceae UCG-001	Abundance	Inulin	Rye	3	5	-0.267061	0.789423	0.955848	ns
1314	Lachnospiraceae UCG-001	Abundance	Inulin	FST	3	6	0.145168	0.884578	0.955848	ns
2436	[Eubacterium] brachy group	Abundance	Inulin	Control	3	4	-0.170973	0.864245	0.955903	ns
2437	[Eubacterium] brachy group	Abundance	Inulin	R	3	5	0.470008	0.638349	0.955903	ns
2438	[Eubacterium] brachy group	Abundance	Inulin	Rye	3	5	0.326962	0.743697	0.955903	ns
2439	[Eubacterium] brachy group	Abundance	Inulin	FST	3	6	0.369343	0.711872	0.955903	ns
2542	[Eubacterium] xylanophilum group	Abundance	Inulin	R	3	5	0.109691	0.912655	0.956532	ns
2543	[Eubacterium] xylanophilum group	Abundance	Inulin	Rye	3	5	0.475327	0.634554	0.956532	ns
2544	[Eubacterium] xylanophilum group	Abundance	Inulin	FST	3	6	-0.125876	0.89983	0.956532	ns
2256	Terrisporobacter	Abundance	Inulin	Control	3	4	-0.558052	0.576809	0.956824	ns
2257	Terrisporobacter	Abundance	Inulin	R	3	5	-0.98909	0.322619	0.956824	ns
2258	Terrisporobacter	Abundance	Inulin	Rye	3	5	-0.657345	0.510959	0.956824	ns
1881	Prevotella	Abundance	Inulin	Control	3	4	-0.452071	0.651218	0.957257	ns
1883	Prevotella	Abundance	Inulin	Rye	3	5	-0.306186	0.759463	0.957257	ns
2481	[Eubacterium] hallii group	Abundance	Inulin	Control	3	4	-0.356634	0.721366	0.957432	ns
2482	[Eubacterium] hallii group	Abundance	Inulin	R	3	5	-0.632568	0.527016	0.957432	ns
2483	[Eubacterium] hallii group	Abundance	Inulin	Rye	3	5	-0.847403	0.396771	0.957432	ns
2484	[Eubacterium] hallii group	Abundance	Inulin	FST	3	6	-0.708784	0.478459	0.957432	ns
1236	Lachnospiraceae AC2044 group	Abundance	Inulin	Control	3	4	-0.285307	0.775409	0.959515	ns
1238	Lachnospiraceae AC2044 group	Abundance	Inulin	Rye	3	5	0.131288	0.895548	0.959515	ns
2091	Senegalimassilia	Abundance	Inulin	Control	3	4	0.0713267	0.943138	0.961138	ns
2092	Senegalimassilia	Abundance	Inulin	R	3	5	0.262575	0.792878	0.961138	ns
2093	Senegalimassilia	Abundance	Inulin	Rye	3	5	0.119352	0.904996	0.961138	ns
2094	Senegalimassilia	Abundance	Inulin	FST	3	6	0.46225	0.643902	0.961138	ns
413	CAG-56	Abundance	Inulin	Rye	3	5	-0.047741	0.961923	0.961923	ns
1761	Papillibacter	Abundance	Inulin	Control	3	4	-0.124912	0.900593	0.964921	ns
1762	Papillibacter	Abundance	Inulin	R	3	5	-0.266023	0.790221	0.964921	ns
1763	Papillibacter	Abundance	Inulin	Rye	3	5	-0.380033	0.703921	0.964921	ns
1146	Intestinibacter	Abundance	Inulin	Control	3	4	-0.20624	0.836603	0.965312	ns
1149	Intestinibacter	Abundance	Inulin	FST	3	6	-0.274172	0.783952	0.965312	ns
1221	Lachnospira	Abundance	Inulin	Control	3	4	-0.456491	0.648037	0.965555	ns
1222	Lachnospira	Abundance	Inulin	R	3	5	0.274511	0.783692	0.965555	ns
1223	Lachnospira	Abundance	Inulin	Rye	3	5	-0.298381	0.765412	0.965555	ns
1224	Lachnospira	Abundance	Inulin	FST	3	6	0.246533	0.805269	0.965555	ns
1523	Megasphaera	Abundance	Inulin	Rye	3	5	-0.095482	0.923932	0.965555	ns
2286	Tyzzerella	Abundance	Inulin	Control	3	4	-0.542083	0.587761	0.971293	ns
2287	Tyzzerella	Abundance	Inulin	R	3	5	-0.262575	0.792878	0.971293	ns
2288	Tyzzerella	Abundance	Inulin	Rye	3	5	-0.835467	0.403455	0.971293	ns
2289	Tyzzerella	Abundance	Inulin	FST	3	6	-0.83205	0.405381	0.971293	ns
681	Defluviitaleaceae UCG-011	Abundance	Inulin	Control	3	4	-0.67093	0.502265	0.971418	ns
682	Defluviitaleaceae UCG-011	Abundance	Inulin	R	3	5	0.203038	0.839105	0.971418	ns
683	Defluviitaleaceae UCG-011	Abundance	Inulin	Rye	3	5	-0.0836039	0.933371	0.971418	ns
684	Defluviitaleaceae UCG-011	Abundance	Inulin	FST	3	6	0.123351	0.901829	0.971418	ns
1913	Prevotella_9	Abundance	Inulin	Rye	3	5	-0.0358057	0.971437	0.971437	ns
801	Enterorhabdus	Abundance	Inulin	Control	3	4	-0.0356695	0.971546	0.971546	ns
2169	Stenotrophomonas	Abundance	Inulin	FST	3	6	0.0342715	0.972661	0.972661	ns
1191	Klebsiella	Abundance	Inulin	Control	3	4	-0.912164	0.361682	0.974968	ns
1192	Klebsiella	Abundance	Inulin	R	3	5	-0.329551	0.741739	0.974968	ns
1193	Klebsiella	Abundance	Inulin	Rye	3	5	-0.225483	0.821604	0.974968	ns
1194	Klebsiella	Abundance	Inulin	FST	3	6	-0.313489	0.753909	0.974968	ns
519	Christensenellaceae R-7 group	Abundance	Inulin	FST	3	6	0.09245	0.92634	0.975416	ns
1176	Johnsonella	Abundance	Inulin	Control	3	4	0.0913054	0.92725	0.975623	ns
1177	Johnsonella	Abundance	Inulin	R	3	5	-0.0305566	0.975623	0.975623	ns
1178	Johnsonella	Abundance	Inulin	Rye	3	5	0.290288	0.771596	0.975623	ns
1179	Johnsonella	Abundance	Inulin	FST	3	6	-0.236691	0.812897	0.975623	ns
2259	Terrisporobacter	Abundance	Inulin	FST	3	6	-0.0951734	0.924177	0.976569	ns
1926	Prevotellaceae NK3B31 group	Abundance	Inulin	Control	3	4	-0.142678	0.886545	0.977235	ns
1927	Prevotellaceae NK3B31 group	Abundance	Inulin	R	3	5	-0.238746	0.811303	0.977235	ns
1027	Gordonibacter	Abundance	Inulin	R	3	5	-0.451597	0.651559	0.977339	ns
1312	Lachnospiraceae UCG-001	Abundance	Inulin	R	3	5	0.0281116	0.977573	0.977573	ns
1446	Libanicoccus	Abundance	Inulin	Control	3	4	-0.274418	0.783763	0.979704	ns
1447	Libanicoccus	Abundance	Inulin	R	3	5	-0.765316	0.444083	0.979704	ns
1448	Libanicoccus	Abundance	Inulin	Rye	3	5	-1.10971	0.267125	0.979704	ns
1449	Libanicoccus	Abundance	Inulin	FST	3	6	-0.790415	0.429285	0.979704	ns
2046	Ruminiclostridium	Abundance	Inulin	Control	3	4	-0.879288	0.379245	0.981384	ns
2271	Turicibacter	Abundance	Inulin	Control	3	4	-0.0713756	0.943099	0.982762	ns
381	Butyrivibrio	Abundance	Inulin	Control	3	4	-0.21398	0.830562	0.984353	ns
382	Butyrivibrio	Abundance	Inulin	R	3	5	-0.393863	0.693682	0.984353	ns
996	GCA-900066575	Abundance	Inulin	Control	3	4	-0.0162831	0.987009	0.987009	ns
997	GCA-900066575	Abundance	Inulin	R	3	5	0.0749288	0.940271	0.987009	ns
998	GCA-900066575	Abundance	Inulin	Rye	3	5	0.136234	0.891636	0.987009	ns
999	GCA-900066575	Abundance	Inulin	FST	3	6	-0.31658	0.751563	0.987009	ns
2394	UCG-009	Abundance	Inulin	FST	3	6	-0.0162218	0.987057	0.987057	ns
1851	Phascolarctobacterium	Abundance	Inulin	Control	3	4	-0.79886	0.424372	0.988515	ns
1852	Phascolarctobacterium	Abundance	Inulin	R	3	5	-0.190964	0.848554	0.988515	ns
1853	Phascolarctobacterium	Abundance	Inulin	Rye	3	5	0.0238705	0.980956	0.988515	ns
1854	Phascolarctobacterium	Abundance	Inulin	FST	3	6	-0.1849	0.853307	0.988515	ns
2453	[Eubacterium] eligens group	Abundance	Inulin	Rye	3	5	-0.0835467	0.933417	0.988618	ns
2213	Succinatimonas	Abundance	Inulin	Rye	3	5	-0.0140558	0.988785	0.988785	ns
2572	[Ruminococcus] gnavus group	Abundance	Inulin	R	3	5	-0.0119352	0.990477	0.990477	ns
833	Erysipelotrichaceae UCG-003	Abundance	Inulin	Rye	3	5	-0.0119352	0.990477	0.990477	ns
1611	NK4A214 group	Abundance	Inulin	Control	3	4	0.0713267	0.943138	0.990477	ns
1612	NK4A214 group	Abundance	Inulin	R	3	5	0.0119352	0.990477	0.990477	ns
1613	NK4A214 group	Abundance	Inulin	Rye	3	5	-0.167093	0.867297	0.990477	ns
1614	NK4A214 group	Abundance	Inulin	FST	3	6	-0.1849	0.853307	0.990477	ns
2361	UCG-005	Abundance	Inulin	Control	3	4	0.413695	0.679097	0.992225	ns
2362	UCG-005	Abundance	Inulin	R	3	5	0.441604	0.658776	0.992225	ns
2363	UCG-005	Abundance	Inulin	Rye	3	5	0.119352	0.904996	0.992225	ns
2364	UCG-005	Abundance	Inulin	FST	3	6	0.400617	0.688702	0.992225	ns
1566	Methanosphaera	Abundance	Inulin	Control	3	4	0.0913054	0.92725	0.993482	ns
338	Brevundimonas	Abundance	Inulin	Rye	3	5	-0.00681171	0.994565	0.994565	ns
232	Angelakisella	Abundance	Inulin	R	3	5	0	1	1	ns
233	Angelakisella	Abundance	Inulin	Rye	3	5	0	1	1	ns
234	Angelakisella	Abundance	Inulin	FST	3	6	0	1	1	ns
472	Caproiciproducens	Abundance	Inulin	R	3	5	0.0565695	0.954888	1	ns
473	Caproiciproducens	Abundance	Inulin	Rye	3	5	-0.0888949	0.929165	1	ns
501	Christensenella	Abundance	Inulin	Control	3	4	0	1	1	ns
504	Christensenella	Abundance	Inulin	FST	3	6	0	1	1	ns
621	Coprobacter	Abundance	Inulin	Control	3	4	0	1	1	ns
741	Dorea	Abundance	Inulin	Control	3	4	-0.0998574	0.920457	1	ns
743	Dorea	Abundance	Inulin	Rye	3	5	-0.0596762	0.952413	1	ns
951	Frisingicoccus	Abundance	Inulin	Control	3	4	0	1	1	ns
953	Frisingicoccus	Abundance	Inulin	Rye	3	5	0	1	1	ns
1026	Gordonibacter	Abundance	Inulin	Control	3	4	-0.154218	0.877438	1	ns
1327	Lachnospiraceae UCG-003	Abundance	Inulin	R	3	5	0	1	1	ns
1431	Leuconostoc	Abundance	Inulin	Control	3	4	0	1	1	ns
1433	Leuconostoc	Abundance	Inulin	Rye	3	5	0	1	1	ns
1537	Merdibacter	Abundance	Inulin	R	3	5	0.0855075	0.931858	1	ns
1643	Ochrobactrum	Abundance	Inulin	Rye	3	5	-0.0796398	0.936524	1	ns
2136	Solobacterium	Abundance	Inulin	Control	3	4	0	1	1	ns
2137	Solobacterium	Abundance	Inulin	R	3	5	0	1	1	ns
2319	UC5-1-2E3	Abundance	Inulin	FST	3	6	0	1	1	ns
880	Faecalitalea	Abundance	Control	R	4	5	-2.58735	0.00967165	0.0296011	*
610	Collinsella	Abundance	Control	R	4	5	-2.99174	0.0027739	0.0416085	*
611	Collinsella	Abundance	Control	Rye	4	5	-2.71888	0.00655034	0.0491275	*
882	Faecalitalea	Abundance	Control	FST	4	6	-1.99941	0.0455645	0.0854334	ns
1647	Ochrobactrum	Abundance	Control	FST	4	6	-2.75938	0.00579116	0.0868674	ns
2425	[Clostridium] innocuum group	Abundance	Control	R	4	5	-1.96851	0.0490096	0.091893	ns
2427	[Clostridium] innocuum group	Abundance	Control	FST	4	6	-1.99172	0.0464017	0.091893	ns
1675	Olsenella	Abundance	Control	R	4	5	-2.73049	0.00632398	0.0940824	ns
1676	Olsenella	Abundance	Control	Rye	4	5	-2.49645	0.0125443	0.0940824	ns
1465	Ligilactobacillus	Abundance	Control	R	4	5	-2.49474	0.0126048	0.0945363	ns
881	Faecalitalea	Abundance	Control	Rye	4	5	-1.75144	0.0798703	0.133117	ns
1045	HT002	Abundance	Control	R	4	5	-1.93927	0.0524681	0.136648	ns
2426	[Clostridium] innocuum group	Abundance	Control	Rye	4	5	-1.69565	0.089953	0.149922	ns
2126	Slackia	Abundance	Control	Rye	4	5	-2.12443	0.0336343	0.168171	ns
280	Barnesiella	Abundance	Control	R	4	5	-1.75019	0.0800847	0.17161	ns
1466	Ligilactobacillus	Abundance	Control	Rye	4	5	-1.988	0.0468119	0.175545	ns
1810	Paraprevotella	Abundance	Control	R	4	5	2.33795	0.0193899	0.193236	ns
1585	Microbacterium	Abundance	Control	R	4	5	1.73081	0.083486	0.208715	ns
2155	Sphingomonas	Abundance	Control	R	4	5	1.51049	0.130919	0.218198	ns
761	Eggerthella	Abundance	Control	Rye	4	5	-2.00749	0.0446977	0.223488	ns
612	Collinsella	Abundance	Control	FST	4	6	-1.87357	0.06099	0.228713	ns
296	Bifidobacterium	Abundance	Control	Rye	4	5	-1.83208	0.06694	0.236983	ns
1437	Leuconostoc	Abundance	Control	FST	4	6	2.01543	0.0438596	0.246726	ns
1377	Lachnospiraceae UCG-010	Abundance	Control	FST	4	6	-2.39835	0.016469	0.247034	ns
1735	Paeniclostridium	Abundance	Control	R	4	5	1.66641	0.0956317	0.281062	ns
1467	Ligilactobacillus	Abundance	Control	FST	4	6	-1.58663	0.112598	0.281494	ns
567	Clostridium sensu stricto 1	Abundance	Control	FST	4	6	1.56975	0.116474	0.291186	ns
1480	Limosilactobacillus	Abundance	Control	R	4	5	-1.2961	0.194942	0.292413	ns
11	Acetanaerobacterium	Abundance	Control	Rye	4	5	1.64666	0.0996282	0.298885	ns
1677	Olsenella	Abundance	Control	FST	4	6	-1.55393	0.120201	0.300503	ns
760	Eggerthella	Abundance	Control	R	4	5	-1.53972	0.123628	0.309069	ns
2411	Veillonella	Abundance	Control	Rye	4	5	-1.52023	0.128452	0.321131	ns
57	Adlercreutzia	Abundance	Control	FST	4	6	-1.51911	0.128735	0.321838	ns
2217	Succinatimonas	Abundance	Control	FST	4	6	-2.02755	0.0426063	0.328508	ns
1915	Prevotella_9	Abundance	Control	R	4	5	1.78335	0.0745291	0.330884	ns
1917	Prevotella_9	Abundance	Control	FST	4	6	1.70478	0.0882358	0.330884	ns
1645	Ochrobactrum	Abundance	Control	R	4	5	-1.268	0.204798	0.34133	ns
1271	Lachnospiraceae ND3007 group	Abundance	Control	Rye	4	5	-1.19865	0.230666	0.346137	ns
1272	Lachnospiraceae ND3007 group	Abundance	Control	FST	4	6	-1.19841	0.230758	0.346137	ns
282	Barnesiella	Abundance	Control	FST	4	6	-1.14749	0.25118	0.350921	ns
2125	Slackia	Abundance	Control	R	4	5	-1.22788	0.219492	0.365819	ns
2127	Slackia	Abundance	Control	FST	4	6	-1.2828	0.199561	0.365819	ns
1587	Microbacterium	Abundance	Control	FST	4	6	1.1009	0.270938	0.369461	ns
295	Bifidobacterium	Abundance	Control	R	4	5	-1.36431	0.172469	0.369577	ns
2410	Veillonella	Abundance	Control	R	4	5	-1.36431	0.172469	0.369577	ns
506	Christensenella	Abundance	Control	Rye	4	5	1.75585	0.0791148	0.400416	ns
835	Erysipelotrichaceae UCG-003	Abundance	Control	R	4	5	-1.40329	0.16053	0.401324	ns
1047	HT002	Abundance	Control	FST	4	6	-1.02962	0.303189	0.41344	ns
1210	Lachnoclostridium	Abundance	Control	R	4	5	1.22788	0.219492	0.423584	ns
1212	Lachnoclostridium	Abundance	Control	FST	4	6	1.11401	0.265273	0.423584	ns
940	Fournierella	Abundance	Control	R	4	5	1.35457	0.175555	0.438889	ns
1512	Megamonas	Abundance	Control	FST	4	6	1.70478	0.0882358	0.441179	ns
1572	Methanosphaera	Abundance	Control	FST	4	6	-2.00943	0.0444914	0.447275	ns
55	Adlercreutzia	Abundance	Control	R	4	5	-1.16941	0.242238	0.454197	ns
1737	Paeniclostridium	Abundance	Control	FST	4	6	1.09713	0.272583	0.454304	ns
1811	Paraprevotella	Abundance	Control	Rye	4	5	1.16653	0.243399	0.457199	ns
1812	Paraprevotella	Abundance	Control	FST	4	6	1.53017	0.125976	0.457199	ns
445	CHKCI002	Abundance	Control	R	4	5	-1.5748	0.115302	0.459485	ns
447	CHKCI002	Abundance	Control	FST	4	6	-1.84598	0.0648951	0.459485	ns
2575	[Ruminococcus] gnavus group	Abundance	Control	R	4	5	1.48125	0.138539	0.463085	ns
2577	[Ruminococcus] gnavus group	Abundance	Control	FST	4	6	1.18153	0.237393	0.463085	ns
1646	Ochrobactrum	Abundance	Control	Rye	4	5	-1.0079	0.313504	0.470256	ns
2172	Stenotrophomonas	Abundance	Control	FST	4	6	-1.7645	0.0776478	0.479091	ns
1421	Lactococcus	Abundance	Control	Rye	4	5	-1.51049	0.130919	0.479416	ns
1481	Limosilactobacillus	Abundance	Control	Rye	4	5	-0.867313	0.385771	0.482213	ns
1150	Intestinibacter	Abundance	Control	R	4	5	-1.05125	0.293145	0.488575	ns
1151	Intestinibacter	Abundance	Control	Rye	4	5	-1.05125	0.293145	0.488575	ns
581	Clostridium sensu stricto 13	Abundance	Control	Rye	4	5	0.978866	0.327646	0.491469	ns
490	Catenibacterium	Abundance	Control	R	4	5	-1.24737	0.212261	0.498566	ns
1525	Megasphaera	Abundance	Control	R	4	5	1.50074	0.133422	0.500332	ns
1527	Megasphaera	Abundance	Control	FST	4	6	1.51911	0.128735	0.500332	ns
27	Acidaminococcus	Abundance	Control	FST	4	6	1.02962	0.303189	0.511297	ns
851	Escherichia-Shigella	Abundance	Control	Rye	4	5	-0.857568	0.391131	0.533361	ns
145	Alloscardovia	Abundance	Control	R	4	5	-0.920528	0.357297	0.535945	ns
146	Alloscardovia	Abundance	Control	Rye	4	5	-0.920528	0.357297	0.535945	ns
1076	Holdemanella	Abundance	Control	Rye	4	5	-1.14992	0.250177	0.536093	ns
1570	Methanosphaera	Abundance	Control	R	4	5	-1.23499	0.216833	0.542082	ns
235	Angelakisella	Abundance	Control	R	4	5	-1.05351	0.292108	0.547703	ns
236	Angelakisella	Abundance	Control	Rye	4	5	-1.05351	0.292108	0.547703	ns
237	Angelakisella	Abundance	Control	FST	4	6	-1.09484	0.273588	0.547703	ns
2080	Sellimonas	Abundance	Control	R	4	5	-1.05351	0.292108	0.547703	ns
2081	Sellimonas	Abundance	Control	Rye	4	5	-1.05351	0.292108	0.547703	ns
2082	Sellimonas	Abundance	Control	FST	4	6	-1.09484	0.273588	0.547703	ns
762	Eggerthella	Abundance	Control	FST	4	6	-0.776434	0.437493	0.551381	ns
2142	Solobacterium	Abundance	Control	FST	4	6	1.58143	0.113779	0.558148	ns
552	Cloacibacillus	Abundance	Control	FST	4	6	1.80204	0.0715387	0.563172	ns
1840	Peptococcus	Abundance	Control	R	4	5	1.14992	0.250177	0.569397	ns
1842	Peptococcus	Abundance	Control	FST	4	6	1.31656	0.187986	0.569397	ns
536	Citrobacter	Abundance	Control	Rye	4	5	0.877058	0.380455	0.570683	ns
281	Barnesiella	Abundance	Control	Rye	4	5	-0.682279	0.495062	0.571226	ns
565	Clostridium sensu stricto 1	Abundance	Control	R	4	5	1.02323	0.306197	0.574119	ns
130	Alloprevotella	Abundance	Control	R	4	5	1.02342	0.30611	0.579418	ns
160	Anaerofilum	Abundance	Control	R	4	5	1.62659	0.103823	0.585458	ns
162	Anaerofilum	Abundance	Control	FST	4	6	1.31019	0.190131	0.585458	ns
370	Butyricimonas	Abundance	Control	R	4	5	-0.799097	0.424234	0.589267	ns
1046	HT002	Abundance	Control	Rye	4	5	-0.652921	0.513807	0.592854	ns
777	Eisenbergiella	Abundance	Control	FST	4	6	0.7793	0.435803	0.594277	ns
1375	Lachnospiraceae UCG-010	Abundance	Control	R	4	5	-1.65913	0.0970889	0.594585	ns
1376	Lachnospiraceae UCG-010	Abundance	Control	Rye	4	5	-1.55934	0.118917	0.594585	ns
1916	Prevotella_9	Abundance	Control	Rye	4	5	1.0817	0.279384	0.598679	ns
1075	Holdemanella	Abundance	Control	R	4	5	-0.916038	0.359647	0.599411	ns
1077	Holdemanella	Abundance	Control	FST	4	6	-0.978981	0.327589	0.599411	ns
355	Butyricicoccus	Abundance	Control	R	4	5	1.61768	0.105731	0.602275	ns
357	Butyricicoccus	Abundance	Control	FST	4	6	1.55287	0.120455	0.602275	ns
10	Acetanaerobacterium	Abundance	Control	R	4	5	0.698582	0.484813	0.606016	ns
2185	Streptococcus	Abundance	Control	R	4	5	-1.04272	0.297076	0.607477	ns
2186	Streptococcus	Abundance	Control	Rye	4	5	-1.74437	0.0810944	0.607477	ns
2187	Streptococcus	Abundance	Control	FST	4	6	-0.962102	0.335998	0.607477	ns
582	Clostridium sensu stricto 13	Abundance	Control	FST	4	6	0.693591	0.487938	0.609923	ns
1781	Parabacteroides	Abundance	Control	Rye	4	5	0.896548	0.36996	0.6166	ns
1482	Limosilactobacillus	Abundance	Control	FST	4	6	0.557007	0.577523	0.618775	ns
1300	Lachnospiraceae NK4B4 group	Abundance	Control	R	4	5	1.6756	0.0938171	0.618858	ns
957	Frisingicoccus	Abundance	Control	FST	4	6	1.52061	0.128358	0.619129	ns
1031	Gordonibacter	Abundance	Control	Rye	4	5	-1.22909	0.219037	0.62406	ns
1032	Gordonibacter	Abundance	Control	FST	4	6	-1.27731	0.201493	0.62406	ns
1900	Prevotella_7	Abundance	Control	R	4	5	0.984928	0.32466	0.625004	ns
2412	Veillonella	Abundance	Control	FST	4	6	-0.607644	0.543424	0.627028	ns
1540	Merdibacter	Abundance	Control	R	4	5	1.48942	0.136377	0.628244	ns
850	Escherichia-Shigella	Abundance	Control	R	4	5	0.584705	0.558746	0.631188	ns
852	Escherichia-Shigella	Abundance	Control	FST	4	6	-0.540128	0.589109	0.631188	ns
117	Allisonella	Abundance	Control	FST	4	6	1.26592	0.20554	0.631598	ns
1270	Lachnospiraceae ND3007 group	Abundance	Control	R	4	5	-0.730882	0.464851	0.633888	ns
70	Agathobacter	Abundance	Control	R	4	5	0.974509	0.329804	0.634495	ns
72	Agathobacter	Abundance	Control	FST	4	6	0.810191	0.41783	0.634495	ns
2170	Stenotrophomonas	Abundance	Control	R	4	5	-0.997059	0.318736	0.636066	ns
2215	Succinatimonas	Abundance	Control	R	4	5	-0.872216	0.383091	0.638484	ns
2216	Succinatimonas	Abundance	Control	Rye	4	5	-1.23946	0.215173	0.638484	ns
1961	Pseudoflavonifractor	Abundance	Control	Rye	4	5	-0.778909	0.436034	0.642141	ns
1962	Pseudoflavonifractor	Abundance	Control	FST	4	6	-0.809466	0.418247	0.642141	ns
1422	Lactococcus	Abundance	Control	FST	4	6	-0.82707	0.408197	0.642808	ns
386	Butyrivibrio	Abundance	Control	Rye	4	5	-1.04272	0.297076	0.64289	ns
387	Butyrivibrio	Abundance	Control	FST	4	6	-1.16465	0.244161	0.64289	ns
2171	Stenotrophomonas	Abundance	Control	Rye	4	5	-0.693606	0.487929	0.64368	ns
56	Adlercreutzia	Abundance	Control	Rye	4	5	-0.584705	0.558746	0.644707	ns
925	Flavonifractor	Abundance	Control	R	4	5	0.789352	0.429906	0.644859	ns
1106	Howardella	Abundance	Control	Rye	4	5	-1.11094	0.266594	0.649579	ns
1526	Megasphaera	Abundance	Control	Rye	4	5	0.643176	0.52011	0.650137	ns
265	Bacteroides	Abundance	Control	R	4	5	0.750372	0.453031	0.655372	ns
596	Colidextribacter	Abundance	Control	Rye	4	5	-0.847823	0.396537	0.655472	ns
475	Caproiciproducens	Abundance	Control	R	4	5	1.42525	0.154084	0.656392	ns
476	Caproiciproducens	Abundance	Control	Rye	4	5	1.26689	0.205194	0.656392	ns
1661	Odoribacter	Abundance	Control	Rye	4	5	-0.711392	0.476842	0.665116	ns
1662	Odoribacter	Abundance	Control	FST	4	6	-0.759555	0.447521	0.665116	ns
415	CAG-56	Abundance	Control	R	4	5	1.97825	0.0479002	0.665116	ns
416	CAG-56	Abundance	Control	Rye	4	5	1.00374	0.315502	0.665116	ns
417	CAG-56	Abundance	Control	FST	4	6	1.3672	0.171563	0.665116	ns
625	Coprobacter	Abundance	Control	R	4	5	0.837799	0.402144	0.667462	ns
626	Coprobacter	Abundance	Control	Rye	4	5	1.48942	0.136377	0.667462	ns
627	Coprobacter	Abundance	Control	FST	4	6	0.7793	0.435803	0.667462	ns
2350	UCG-003	Abundance	Control	R	4	5	1.54947	0.121269	0.667521	ns
2352	UCG-003	Abundance	Control	FST	4	6	1.16465	0.244161	0.667521	ns
941	Fournierella	Abundance	Control	Rye	4	5	0.652921	0.513807	0.668551	ns
1257	Lachnospiraceae FCS020 group	Abundance	Control	FST	4	6	-1.46872	0.141908	0.674492	ns
1586	Microbacterium	Abundance	Control	Rye	4	5	0.47915	0.631832	0.676963	ns
836	Erysipelotrichaceae UCG-003	Abundance	Control	Rye	4	5	-0.857568	0.391131	0.678808	ns
1435	Leuconostoc	Abundance	Control	R	4	5	0.899858	0.368196	0.680799	ns
1736	Paeniclostridium	Abundance	Control	Rye	4	5	0.57496	0.565318	0.685747	ns
505	Christensenella	Abundance	Control	R	4	5	0.983274	0.325473	0.687043	ns
955	Frisingicoccus	Abundance	Control	R	4	5	0.983274	0.325473	0.687043	ns
1571	Methanosphaera	Abundance	Control	Rye	4	5	-0.736007	0.461727	0.688417	ns
175	Anaerosporobacter	Abundance	Control	R	4	5	0.91304	0.361222	0.688636	ns
176	Anaerosporobacter	Abundance	Control	Rye	4	5	0.842806	0.399337	0.688636	ns
221	Anaerotruncus	Abundance	Control	Rye	4	5	0.91304	0.361222	0.688938	ns
222	Anaerotruncus	Abundance	Control	FST	4	6	0.729891	0.465457	0.688938	ns
161	Anaerofilum	Abundance	Control	Rye	4	5	0.815769	0.414632	0.690102	ns
550	Cloacibacillus	Abundance	Control	R	4	5	0.780307	0.43521	0.691234	ns
551	Cloacibacillus	Abundance	Control	Rye	4	5	1.08376	0.278471	0.691234	ns
942	Fournierella	Abundance	Control	FST	4	6	0.523249	0.600801	0.693232	ns
2560	[Ruminococcus] gauvreauii group	Abundance	Control	R	4	5	1.25712	0.208711	0.696567	ns
71	Agathobacter	Abundance	Control	Rye	4	5	0.584705	0.558746	0.698432	ns
491	Catenibacterium	Abundance	Control	Rye	4	5	-0.584705	0.558746	0.698432	ns
566	Clostridium sensu stricto 1	Abundance	Control	Rye	4	5	0.51649	0.605512	0.698668	ns
1556	Methanobrevibacter	Abundance	Control	Rye	4	5	-0.652921	0.513807	0.7052	ns
2530	[Eubacterium] ventriosum group	Abundance	Control	R	4	5	0.877058	0.380455	0.707057	ns
2531	[Eubacterium] ventriosum group	Abundance	Control	Rye	4	5	0.799097	0.424234	0.707057	ns
1947	Proteus	Abundance	Control	FST	4	6	0.883006	0.377233	0.707312	ns
297	Bifidobacterium	Abundance	Control	FST	4	6	-0.438854	0.660768	0.707965	ns
535	Citrobacter	Abundance	Control	R	4	5	-0.526235	0.598725	0.707965	ns
537	Citrobacter	Abundance	Control	FST	4	6	0.438854	0.660768	0.707965	ns
791	Enterococcus	Abundance	Control	Rye	4	5	0.916038	0.359647	0.711563	ns
792	Enterococcus	Abundance	Control	FST	4	6	0.742676	0.457678	0.711563	ns
970	Fusicatenibacter	Abundance	Control	R	4	5	1.31559	0.188313	0.714209	ns
972	Fusicatenibacter	Abundance	Control	FST	4	6	0.860828	0.389333	0.714209	ns
26	Acidaminococcus	Abundance	Control	Rye	4	5	0.53598	0.591972	0.71515	ns
1542	Merdibacter	Abundance	Control	FST	4	6	0.7793	0.435803	0.715255	ns
1122	Hungatella	Abundance	Control	FST	4	6	0.60806	0.543148	0.717843	ns
1330	Lachnospiraceae UCG-003	Abundance	Control	R	4	5	0.637289	0.523937	0.719573	ns
1331	Lachnospiraceae UCG-003	Abundance	Control	Rye	4	5	-0.778909	0.436034	0.719573	ns
1016	Gemella	Abundance	Control	Rye	4	5	-1.6641	0.0960932	0.720699	ns
1017	Gemella	Abundance	Control	FST	4	6	-1.76914	0.0768713	0.720699	ns
1256	Lachnospiraceae FCS020 group	Abundance	Control	Rye	4	5	-1.16961	0.242158	0.726473	ns
312	Bilophila	Abundance	Control	FST	4	6	0.776434	0.437493	0.729155	ns
2322	UC5-1-2E3	Abundance	Control	FST	4	6	1.22013	0.222414	0.731046	ns
400	CAG-352	Abundance	Control	R	4	5	0.772508	0.439814	0.733023	ns
1690	Oscillibacter	Abundance	Control	R	4	5	1.62743	0.103646	0.733356	ns
1692	Oscillibacter	Abundance	Control	FST	4	6	1.3672	0.171563	0.733356	ns
356	Butyricicoccus	Abundance	Control	Rye	4	5	0.799097	0.424234	0.735398	ns
1990	Rikenella	Abundance	Control	R	4	5	0.837799	0.402144	0.735946	ns
1992	Rikenella	Abundance	Control	FST	4	6	0.67181	0.501705	0.735946	ns
1782	Parabacteroides	Abundance	Control	FST	4	6	0.607644	0.543424	0.741033	ns
1797	Paraclostridium	Abundance	Control	FST	4	6	1.45159	0.146615	0.743945	ns
2500	[Eubacterium] ruminantium group	Abundance	Control	R	4	5	0.498707	0.617985	0.747846	ns
2502	[Eubacterium] ruminantium group	Abundance	Control	FST	4	6	-0.525047	0.599551	0.747846	ns
2157	Sphingomonas	Abundance	Control	FST	4	6	0.523249	0.600801	0.751002	ns
1510	Megamonas	Abundance	Control	R	4	5	0.59445	0.552211	0.753015	ns
1511	Megamonas	Abundance	Control	Rye	4	5	0.59445	0.552211	0.753015	ns
2141	Solobacterium	Abundance	Control	Rye	4	5	0.91304	0.361222	0.753091	ns
1302	Lachnospiraceae NK4B4 group	Abundance	Control	FST	4	6	0.725555	0.468112	0.761632	ns
115	Allisonella	Abundance	Control	R	4	5	-0.380058	0.703902	0.762355	ns
116	Allisonella	Abundance	Control	Rye	4	5	0.672411	0.501322	0.762355	ns
372	Butyricimonas	Abundance	Control	FST	4	6	-0.405096	0.685407	0.764545	ns
1691	Oscillibacter	Abundance	Control	Rye	4	5	0.808842	0.418606	0.765904	ns
745	Dorea	Abundance	Control	R	4	5	1.491	0.135962	0.771834	ns
341	Brevundimonas	Abundance	Control	Rye	4	5	-0.656285	0.511641	0.775554	ns
342	Brevundimonas	Abundance	Control	FST	4	6	-1.09819	0.272123	0.775554	ns
1931	Prevotellaceae NK3B31 group	Abundance	Control	Rye	4	5	-0.935689	0.349434	0.77635	ns
1932	Prevotellaceae NK3B31 group	Abundance	Control	FST	4	6	-0.928503	0.353147	0.77635	ns
1945	Proteus	Abundance	Control	R	4	5	0.705882	0.480261	0.778287	ns
1946	Proteus	Abundance	Control	Rye	4	5	0.470588	0.637935	0.778287	ns
2156	Sphingomonas	Abundance	Control	Rye	4	5	0.419039	0.675188	0.779063	ns
730	Dielma	Abundance	Control	R	4	5	0.673306	0.500752	0.779123	ns
731	Dielma	Abundance	Control	Rye	4	5	-0.566054	0.571357	0.779123	ns
1796	Paraclostridium	Abundance	Control	Rye	4	5	0.565215	0.571927	0.783855	ns
732	Dielma	Abundance	Control	FST	4	6	0.485057	0.627636	0.784545	ns
657	DNF00809	Abundance	Control	FST	4	6	0.948587	0.342831	0.786966	ns
2576	[Ruminococcus] gnavus group	Abundance	Control	Rye	4	5	0.350823	0.725721	0.787095	ns
2561	[Ruminococcus] gauvreauii group	Abundance	Control	Rye	4	5	-0.691901	0.488999	0.788144	ns
820	Erysipelatoclostridium	Abundance	Control	R	4	5	-0.497	0.619189	0.788693	ns
821	Erysipelatoclostridium	Abundance	Control	Rye	4	5	0.59445	0.552211	0.788693	ns
822	Erysipelatoclostridium	Abundance	Control	FST	4	6	0.489491	0.624494	0.788693	ns
2305	UBA1819	Abundance	Control	R	4	5	0.477509	0.632999	0.791249	ns
747	Dorea	Abundance	Control	FST	4	6	0.99586	0.319318	0.793118	ns
1600	Monoglobus	Abundance	Control	R	4	5	0.721137	0.470825	0.794987	ns
700	Desulfovibrio	Abundance	Control	R	4	5	0.906293	0.364781	0.796053	ns
702	Desulfovibrio	Abundance	Control	FST	4	6	1.02962	0.303189	0.796053	ns
1751	Paludicola	Abundance	Control	Rye	4	5	-0.570705	0.5682	0.796554	ns
1255	Lachnospiraceae FCS020 group	Abundance	Control	R	4	5	-0.545818	0.585191	0.797988	ns
1660	Odoribacter	Abundance	Control	R	4	5	-0.321588	0.747765	0.801177	ns
2320	UC5-1-2E3	Abundance	Control	R	4	5	0.466017	0.641203	0.801504	ns
401	CAG-352	Abundance	Control	Rye	4	5	0.537822	0.5907	0.8055	ns
402	CAG-352	Abundance	Control	FST	4	6	0.592795	0.553319	0.8055	ns
2590	[Ruminococcus] torques group	Abundance	Control	R	4	5	-1.5787	0.114404	0.805676	ns
1135	Incertae Sedis	Abundance	Control	R	4	5	0.243627	0.80752	0.812262	ns
1136	Incertae Sedis	Abundance	Control	Rye	4	5	-0.458019	0.646939	0.812262	ns
1137	Incertae Sedis	Abundance	Control	FST	4	6	-0.253185	0.800125	0.812262	ns
205	Anaerostipes	Abundance	Control	R	4	5	0.760117	0.447185	0.812803	ns
2321	UC5-1-2E3	Abundance	Control	Rye	4	5	0.379316	0.704453	0.812831	ns
2110	Shuttleworthia	Abundance	Control	R	4	5	0.877814	0.380045	0.814382	ns
1780	Parabacteroides	Abundance	Control	R	4	5	0.233882	0.815076	0.815076	ns
2351	UCG-003	Abundance	Control	Rye	4	5	0.419039	0.675188	0.819111	ns
492	Catenibacterium	Abundance	Control	FST	4	6	-0.371338	0.710386	0.819676	ns
2515	[Eubacterium] siraeum group	Abundance	Control	R	4	5	1.35457	0.175555	0.82278	ns
2516	[Eubacterium] siraeum group	Abundance	Control	Rye	4	5	0.497	0.619189	0.82278	ns
2517	[Eubacterium] siraeum group	Abundance	Control	FST	4	6	0.793313	0.427596	0.82278	ns
1602	Monoglobus	Abundance	Control	FST	4	6	0.405096	0.685407	0.823356	ns
1015	Gemella	Abundance	Control	R	4	5	-0.654162	0.513007	0.82474	ns
2545	[Eubacterium] xylanophilum group	Abundance	Control	R	4	5	-1.27377	0.202744	0.829062	ns
2547	[Eubacterium] xylanophilum group	Abundance	Control	FST	4	6	-1.58574	0.112799	0.829062	ns
1285	Lachnospiraceae NK4A136 group	Abundance	Control	R	4	5	1.35457	0.175555	0.829861	ns
1286	Lachnospiraceae NK4A136 group	Abundance	Control	Rye	4	5	0.652921	0.513807	0.829861	ns
1287	Lachnospiraceae NK4A136 group	Abundance	Control	FST	4	6	1.02962	0.303189	0.829861	ns
595	Colidextribacter	Abundance	Control	R	4	5	0.282608	0.777478	0.833012	ns
460	Candidatus Soleaferrea	Abundance	Control	R	4	5	-0.639397	0.522565	0.834932	ns
701	Desulfovibrio	Abundance	Control	Rye	4	5	0.672411	0.501322	0.835537	ns
2006	Romboutsia	Abundance	Control	Rye	4	5	-0.672411	0.501322	0.835537	ns
987	Fusobacterium	Abundance	Control	FST	4	6	0.860828	0.389333	0.837996	ns
1557	Methanobrevibacter	Abundance	Control	FST	4	6	-0.354459	0.722995	0.842012	ns
1360	Lachnospiraceae UCG-009	Abundance	Control	R	4	5	0.588563	0.556154	0.844298	ns
1362	Lachnospiraceae UCG-009	Abundance	Control	FST	4	6	0.578591	0.562865	0.844298	ns
2275	Turicibacter	Abundance	Control	R	4	5	0.848403	0.396214	0.847439	ns
2276	Turicibacter	Abundance	Control	Rye	4	5	0.458333	0.646713	0.847439	ns
2277	Turicibacter	Abundance	Control	FST	4	6	0.456045	0.648358	0.847439	ns
865	Faecalibacterium	Abundance	Control	R	4	5	-0.916038	0.359647	0.847685	ns
866	Faecalibacterium	Abundance	Control	Rye	4	5	-0.760117	0.447185	0.847685	ns
867	Faecalibacterium	Abundance	Control	FST	4	6	-1.24905	0.211649	0.847685	ns
1406	Lactobacillus	Abundance	Control	Rye	4	5	-0.847823	0.396537	0.849721	ns
1060	Haemophilus	Abundance	Control	R	4	5	-0.526235	0.598725	0.852384	ns
1062	Haemophilus	Abundance	Control	FST	4	6	-0.303822	0.761264	0.852384	ns
2562	[Ruminococcus] gauvreauii group	Abundance	Control	FST	4	6	0.185669	0.852704	0.852704	ns
40	Actinomyces	Abundance	Control	R	4	5	0.772508	0.439814	0.852809	ns
41	Actinomyces	Abundance	Control	Rye	4	5	0.498707	0.617985	0.852809	ns
42	Actinomyces	Abundance	Control	FST	4	6	1.30415	0.192183	0.852809	ns
971	Fusicatenibacter	Abundance	Control	Rye	4	5	0.185157	0.853106	0.853106	ns
1420	Lactococcus	Abundance	Control	R	4	5	-0.185157	0.853106	0.853307	ns
311	Bilophila	Abundance	Control	Rye	4	5	0.331333	0.740393	0.8543	ns
2592	[Ruminococcus] torques group	Abundance	Control	FST	4	6	-0.843949	0.398698	0.854352	ns
1750	Paludicola	Abundance	Control	R	4	5	0.255833	0.79808	0.855085	ns
1795	Paraclostridium	Abundance	Control	R	4	5	0.253372	0.799981	0.857122	ns
1975	Rhodococcus	Abundance	Control	R	4	5	0.899858	0.368196	0.858913	ns
1976	Rhodococcus	Abundance	Control	Rye	4	5	0.775739	0.437903	0.858913	ns
1977	Rhodococcus	Abundance	Control	FST	4	6	0.618065	0.536532	0.858913	ns
1240	Lachnospiraceae AC2044 group	Abundance	Control	R	4	5	1.32533	0.185061	0.859693	ns
1242	Lachnospiraceae AC2044 group	Abundance	Control	FST	4	6	1.18153	0.237393	0.859693	ns
2335	UCG-002	Abundance	Control	R	4	5	1.13043	0.258295	0.860392	ns
2337	UCG-002	Abundance	Control	FST	4	6	0.50637	0.612597	0.860392	ns
477	Caproiciproducens	Abundance	Control	FST	4	6	0.525723	0.599081	0.860845	ns
250	Atopobium	Abundance	Control	R	4	5	0.455289	0.648901	0.861349	ns
251	Atopobium	Abundance	Control	Rye	4	5	-0.362912	0.716671	0.861349	ns
252	Atopobium	Abundance	Control	FST	4	6	-0.582867	0.559983	0.861349	ns
2065	Ruminococcus	Abundance	Control	R	4	5	-0.321588	0.747765	0.862806	ns
2066	Ruminococcus	Abundance	Control	Rye	4	5	-0.672411	0.501322	0.862806	ns
2067	Ruminococcus	Abundance	Control	FST	4	6	-0.557007	0.577523	0.862806	ns
1211	Lachnoclostridium	Abundance	Control	Rye	4	5	0.214392	0.830241	0.862861	ns
2200	Subdoligranulum	Abundance	Control	R	4	5	1.26686	0.205205	0.864546	ns
2202	Subdoligranulum	Abundance	Control	FST	4	6	1.14777	0.251063	0.864546	ns
1555	Methanobrevibacter	Abundance	Control	R	4	5	0.243627	0.80752	0.8652	ns
1901	Prevotella_7	Abundance	Control	Rye	4	5	0.16578	0.86833	0.86833	ns
1902	Prevotella_7	Abundance	Control	FST	4	6	0.388482	0.697659	0.86833	ns
1495	Marvinbryantia	Abundance	Control	R	4	5	0.55585	0.578313	0.870146	ns
1497	Marvinbryantia	Abundance	Control	FST	4	6	0.354701	0.722813	0.870146	ns
2470	[Eubacterium] fissicatena group	Abundance	Control	R	4	5	0.748481	0.45417	0.870961	ns
2471	[Eubacterium] fissicatena group	Abundance	Control	Rye	4	5	-0.249494	0.802979	0.870961	ns
2472	[Eubacterium] fissicatena group	Abundance	Control	FST	4	6	0.432136	0.665643	0.870961	ns
1120	Hungatella	Abundance	Control	R	4	5	-0.234042	0.814952	0.873163	ns
2336	UCG-002	Abundance	Control	Rye	4	5	0.233882	0.815076	0.873296	ns
1767	Papillibacter	Abundance	Control	FST	4	6	-1.08833	0.276448	0.875314	ns
1361	Lachnospiraceae UCG-009	Abundance	Control	Rye	4	5	0.461306	0.644579	0.878971	ns
597	Colidextribacter	Abundance	Control	FST	4	6	-0.151911	0.879257	0.879257	ns
2230	Sutterella	Abundance	Control	R	4	5	-0.419039	0.675188	0.879878	ns
2231	Sutterella	Abundance	Control	Rye	4	5	-0.380058	0.703902	0.879878	ns
1345	Lachnospiraceae UCG-004	Abundance	Control	R	4	5	1.20839	0.226897	0.882264	ns
1346	Lachnospiraceae UCG-004	Abundance	Control	Rye	4	5	0.350823	0.725721	0.882264	ns
1347	Lachnospiraceae UCG-004	Abundance	Control	FST	4	6	0.573886	0.566045	0.882264	ns
310	Bilophila	Abundance	Control	R	4	5	0.214392	0.830241	0.889544	ns
1601	Monoglobus	Abundance	Control	Rye	4	5	-0.214392	0.830241	0.889544	ns
2395	UCG-009	Abundance	Control	R	4	5	1.08751	0.27681	0.890534	ns
2396	UCG-009	Abundance	Control	Rye	4	5	0.533498	0.593689	0.890534	ns
1405	Lactobacillus	Abundance	Control	R	4	5	-0.57496	0.565318	0.891074	ns
1407	Lactobacillus	Abundance	Control	FST	4	6	-0.557007	0.577523	0.891074	ns
790	Enterococcus	Abundance	Control	R	4	5	0.136431	0.89148	0.89148	ns
2020	Roseburia	Abundance	Control	R	4	5	0.331333	0.740393	0.89148	ns
2021	Roseburia	Abundance	Control	Rye	4	5	0.136431	0.89148	0.89148	ns
2022	Roseburia	Abundance	Control	FST	4	6	-0.202548	0.839488	0.89148	ns
85	Akkermansia	Abundance	Control	R	4	5	0.701646	0.4829	0.894703	ns
86	Akkermansia	Abundance	Control	Rye	4	5	0.428784	0.66808	0.894703	ns
87	Akkermansia	Abundance	Control	FST	4	6	1.08026	0.280028	0.894703	ns
461	Candidatus Soleaferrea	Abundance	Control	Rye	4	5	-0.131784	0.895155	0.895155	ns
462	Candidatus Soleaferrea	Abundance	Control	FST	4	6	-0.262073	0.793265	0.895155	ns
520	Christensenellaceae R-7 group	Abundance	Control	R	4	5	0.565215	0.571927	0.899217	ns
522	Christensenellaceae R-7 group	Abundance	Control	FST	4	6	1.14777	0.251063	0.899217	ns
206	Anaerostipes	Abundance	Control	Rye	4	5	-0.214392	0.830241	0.899452	ns
207	Anaerostipes	Abundance	Control	FST	4	6	0.202548	0.839488	0.899452	ns
1705	Oscillospira	Abundance	Control	R	4	5	1.27661	0.201741	0.901896	ns
1706	Oscillospira	Abundance	Control	Rye	4	5	0.185157	0.853106	0.901896	ns
1707	Oscillospira	Abundance	Control	FST	4	6	0.489491	0.624494	0.901896	ns
2455	[Eubacterium] eligens group	Abundance	Control	R	4	5	1.17916	0.238336	0.90426	ns
2456	[Eubacterium] eligens group	Abundance	Control	Rye	4	5	0.282608	0.777478	0.90426	ns
2457	[Eubacterium] eligens group	Abundance	Control	FST	4	6	0.962102	0.335998	0.90426	ns
1165	Intestinimonas	Abundance	Control	R	4	5	1.41789	0.156222	0.904671	ns
1166	Intestinimonas	Abundance	Control	Rye	4	5	0.440036	0.659911	0.904671	ns
1167	Intestinimonas	Abundance	Control	FST	4	6	0.626669	0.530876	0.904671	ns
325	Blautia	Abundance	Control	R	4	5	0.53598	0.591972	0.904996	ns
326	Blautia	Abundance	Control	Rye	4	5	-0.126686	0.899189	0.904996	ns
327	Blautia	Abundance	Control	FST	4	6	0.253185	0.800125	0.904996	ns
910	Family XIII UCG-001	Abundance	Control	R	4	5	1.40329	0.16053	0.908025	ns
912	Family XIII UCG-001	Abundance	Control	FST	4	6	0.810191	0.41783	0.909111	ns
670	DTU089	Abundance	Control	R	4	5	0.205882	0.836883	0.912856	ns
671	DTU089	Abundance	Control	Rye	4	5	-0.5	0.617075	0.912856	ns
672	DTU089	Abundance	Control	FST	4	6	-0.594331	0.552291	0.912856	ns
927	Flavonifractor	Abundance	Control	FST	4	6	0.185669	0.852704	0.913612	ns
2005	Romboutsia	Abundance	Control	R	4	5	-0.243627	0.80752	0.913612	ns
2007	Romboutsia	Abundance	Control	FST	4	6	-0.185669	0.852704	0.913612	ns
1107	Howardella	Abundance	Control	FST	4	6	-0.236306	0.813195	0.914258	ns
715	Dialister	Abundance	Control	R	4	5	1.02323	0.306197	0.914986	ns
716	Dialister	Abundance	Control	Rye	4	5	0.321588	0.747765	0.914986	ns
717	Dialister	Abundance	Control	FST	4	6	1.26592	0.20554	0.914986	ns
2380	UCG-007	Abundance	Control	R	4	5	0.531146	0.595317	0.915799	ns
2381	UCG-007	Abundance	Control	Rye	4	5	0.281195	0.778561	0.915799	ns
2382	UCG-007	Abundance	Control	FST	4	6	0.306657	0.759104	0.915799	ns
2397	UCG-009	Abundance	Control	FST	4	6	0.195471	0.845024	0.918191	ns
895	Family XIII AD3011 group	Abundance	Control	R	4	5	0.116941	0.906907	0.919333	ns
896	Family XIII AD3011 group	Abundance	Control	Rye	4	5	-0.272862	0.784959	0.919333	ns
897	Family XIII AD3011 group	Abundance	Control	FST	4	6	-0.101274	0.919333	0.919333	ns
1825	Parasutterella	Abundance	Control	R	4	5	0.399549	0.689489	0.920457	ns
1826	Parasutterella	Abundance	Control	Rye	4	5	-0.185157	0.853106	0.920457	ns
1827	Parasutterella	Abundance	Control	FST	4	6	0.557007	0.577523	0.920457	ns
100	Alistipes	Abundance	Control	R	4	5	-0.175412	0.860756	0.922239	ns
101	Alistipes	Abundance	Control	Rye	4	5	-0.175412	0.860756	0.922239	ns
102	Alistipes	Abundance	Control	FST	4	6	-0.371338	0.710386	0.922239	ns
640	Coprococcus	Abundance	Control	R	4	5	-0.175412	0.860756	0.922239	ns
641	Coprococcus	Abundance	Control	Rye	4	5	-0.838078	0.401987	0.922239	ns
642	Coprococcus	Abundance	Control	FST	4	6	-0.641402	0.521262	0.922239	ns
1061	Haemophilus	Abundance	Control	Rye	4	5	0.0974509	0.922368	0.922368	ns
1870	Phocea	Abundance	Control	R	4	5	-0.260102	0.794785	0.923482	ns
1871	Phocea	Abundance	Control	Rye	4	5	0.130051	0.896526	0.923482	ns
1872	Phocea	Abundance	Control	FST	4	6	0.225255	0.821781	0.923482	ns
911	Family XIII UCG-001	Abundance	Control	Rye	4	5	0.233882	0.815076	0.923932	ns
805	Enterorhabdus	Abundance	Control	R	4	5	0.229049	0.818831	0.924193	ns
806	Enterorhabdus	Abundance	Control	Rye	4	5	-0.999042	0.317774	0.924193	ns
807	Enterorhabdus	Abundance	Control	FST	4	6	-0.261669	0.793577	0.924193	ns
985	Fusobacterium	Abundance	Control	R	4	5	0.263117	0.79246	0.927785	ns
2035	Rothia	Abundance	Control	R	4	5	0.633539	0.526382	0.928661	ns
2036	Rothia	Abundance	Control	Rye	4	5	-0.185188	0.853081	0.928661	ns
2037	Rothia	Abundance	Control	FST	4	6	0.438929	0.660713	0.928661	ns
2111	Shuttleworthia	Abundance	Control	Rye	4	5	0.195627	0.844902	0.929153	ns
2112	Shuttleworthia	Abundance	Control	FST	4	6	0.286707	0.774336	0.929153	ns
2591	[Ruminococcus] torques group	Abundance	Control	Rye	4	5	-0.409294	0.682324	0.929246	ns
340	Brevundimonas	Abundance	Control	R	4	5	0.166852	0.867486	0.92945	ns
1496	Marvinbryantia	Abundance	Control	Rye	4	5	0.0877658	0.930063	0.930063	ns
1841	Peptococcus	Abundance	Control	Rye	4	5	0.253372	0.799981	0.931791	ns
1390	Lacticaseibacillus	Abundance	Control	R	4	5	-0.33156	0.740222	0.933371	ns
1391	Lacticaseibacillus	Abundance	Control	Rye	4	5	-0.72163	0.470522	0.933371	ns
1392	Lacticaseibacillus	Abundance	Control	FST	4	6	0.337811	0.735506	0.933371	ns
2532	[Eubacterium] ventriosum group	Abundance	Control	FST	4	6	-0.101274	0.919333	0.934098	ns
131	Alloprevotella	Abundance	Control	Rye	4	5	0.153266	0.878189	0.935252	ns
132	Alloprevotella	Abundance	Control	FST	4	6	-0.265464	0.790652	0.935252	ns
2245	TM7x	Abundance	Control	R	4	5	-0.159071	0.873613	0.936014	ns
2246	TM7x	Abundance	Control	Rye	4	5	-0.604471	0.545531	0.936014	ns
2247	TM7x	Abundance	Control	FST	4	6	0.495935	0.61994	0.936014	ns
1090	Holdemania	Abundance	Control	R	4	5	0.54188	0.587901	0.936205	ns
1091	Holdemania	Abundance	Control	Rye	4	5	0.325128	0.745084	0.936205	ns
1092	Holdemania	Abundance	Control	FST	4	6	0.262798	0.792706	0.936205	ns
1121	Hungatella	Abundance	Control	Rye	4	5	0.0780141	0.937817	0.937817	ns
1720	Oxalobacter	Abundance	Control	R	4	5	0.59445	0.552211	0.940226	ns
1722	Oxalobacter	Abundance	Control	FST	4	6	0.962102	0.335998	0.940226	ns
2306	UBA1819	Abundance	Control	Rye	4	5	-0.185157	0.853106	0.942061	ns
2307	UBA1819	Abundance	Control	FST	4	6	-0.151911	0.879257	0.942061	ns
1887	Prevotella	Abundance	Control	FST	4	6	-0.772631	0.439741	0.942302	ns
446	CHKCI002	Abundance	Control	Rye	4	5	-0.471911	0.63699	0.944215	ns
2501	[Eubacterium] ruminantium group	Abundance	Control	Rye	4	5	0.06845	0.945427	0.945427	ns
25	Acidaminococcus	Abundance	Control	R	4	5	0.0682156	0.945614	0.945614	ns
926	Flavonifractor	Abundance	Control	Rye	4	5	-0.0682156	0.945614	0.945614	ns
371	Butyricimonas	Abundance	Control	Rye	4	5	-0.0584705	0.953374	0.953374	ns
2201	Subdoligranulum	Abundance	Control	Rye	4	5	0.136431	0.89148	0.955158	ns
1315	Lachnospiraceae UCG-001	Abundance	Control	R	4	5	0.700068	0.483885	0.955848	ns
1316	Lachnospiraceae UCG-001	Abundance	Control	Rye	4	5	0.378725	0.704892	0.955848	ns
1317	Lachnospiraceae UCG-001	Abundance	Control	FST	4	6	0.854751	0.392689	0.955848	ns
2440	[Eubacterium] brachy group	Abundance	Control	R	4	5	0.706341	0.479976	0.955903	ns
2441	[Eubacterium] brachy group	Abundance	Control	Rye	4	5	0.550612	0.5819	0.955903	ns
2442	[Eubacterium] brachy group	Abundance	Control	FST	4	6	0.606892	0.543922	0.955903	ns
837	Erysipelotrichaceae UCG-003	Abundance	Control	FST	4	6	-0.135032	0.892587	0.956343	ns
2546	[Eubacterium] xylanophilum group	Abundance	Control	Rye	4	5	-0.875719	0.381183	0.956532	ns
2260	Terrisporobacter	Abundance	Control	R	4	5	-0.441415	0.658913	0.956824	ns
2262	Terrisporobacter	Abundance	Control	FST	4	6	0.556038	0.578185	0.956824	ns
1885	Prevotella	Abundance	Control	R	4	5	-0.622549	0.533581	0.957257	ns
1886	Prevotella	Abundance	Control	Rye	4	5	0.181373	0.856075	0.957257	ns
2485	[Eubacterium] hallii group	Abundance	Control	R	4	5	-0.282608	0.777478	0.957432	ns
2486	[Eubacterium] hallii group	Abundance	Control	Rye	4	5	-0.51649	0.605512	0.957432	ns
2487	[Eubacterium] hallii group	Abundance	Control	FST	4	6	-0.354459	0.722995	0.957432	ns
1241	Lachnospiraceae AC2044 group	Abundance	Control	Rye	4	5	0.467764	0.639953	0.959515	ns
2095	Senegalimassilia	Abundance	Control	R	4	5	0.204647	0.837848	0.961138	ns
2096	Senegalimassilia	Abundance	Control	Rye	4	5	0.0487254	0.961138	0.961138	ns
2097	Senegalimassilia	Abundance	Control	FST	4	6	0.421975	0.673043	0.961138	ns
1765	Papillibacter	Abundance	Control	R	4	5	-0.14739	0.882824	0.964921	ns
1766	Papillibacter	Abundance	Control	Rye	4	5	-0.271509	0.786	0.964921	ns
1225	Lachnospira	Abundance	Control	R	4	5	0.818587	0.413022	0.965555	ns
1226	Lachnospira	Abundance	Control	Rye	4	5	0.194902	0.84547	0.965555	ns
1227	Lachnospira	Abundance	Control	FST	4	6	0.810191	0.41783	0.965555	ns
2290	Tyzzerella	Abundance	Control	R	4	5	0.331333	0.740393	0.971293	ns
2291	Tyzzerella	Abundance	Control	Rye	4	5	-0.292353	0.770017	0.971293	ns
2292	Tyzzerella	Abundance	Control	FST	4	6	-0.270064	0.787111	0.971293	ns
685	Defluviitaleaceae UCG-011	Abundance	Control	R	4	5	0.984928	0.32466	0.971418	ns
686	Defluviitaleaceae UCG-011	Abundance	Control	Rye	4	5	0.672871	0.501029	0.971418	ns
687	Defluviitaleaceae UCG-011	Abundance	Control	FST	4	6	0.92898	0.3529	0.971418	ns
1195	Klebsiella	Abundance	Control	R	4	5	0.679775	0.496647	0.974968	ns
1196	Klebsiella	Abundance	Control	Rye	4	5	0.793071	0.427737	0.974968	ns
1197	Klebsiella	Abundance	Control	FST	4	6	0.735878	0.461805	0.974968	ns
521	Christensenellaceae R-7 group	Abundance	Control	Rye	4	5	-0.136431	0.89148	0.975416	ns
1180	Johnsonella	Abundance	Control	R	4	5	-0.137222	0.890856	0.975623	ns
1181	Johnsonella	Abundance	Control	Rye	4	5	0.21207	0.832053	0.975623	ns
1182	Johnsonella	Abundance	Control	FST	4	6	-0.367315	0.713384	0.975623	ns
2261	Terrisporobacter	Abundance	Control	Rye	4	5	-0.0802572	0.936033	0.976569	ns
986	Fusobacterium	Abundance	Control	Rye	4	5	0.0292353	0.976677	0.976677	ns
1721	Oxalobacter	Abundance	Control	Rye	4	5	-0.0292353	0.976677	0.976677	ns
1930	Prevotellaceae NK3B31 group	Abundance	Control	R	4	5	-0.0974676	0.922355	0.977235	ns
1450	Libanicoccus	Abundance	Control	R	4	5	-0.520732	0.602554	0.979704	ns
1451	Libanicoccus	Abundance	Control	Rye	4	5	-0.895658	0.370435	0.979704	ns
1452	Libanicoccus	Abundance	Control	FST	4	6	-0.54116	0.588397	0.979704	ns
2050	Ruminiclostridium	Abundance	Control	R	4	5	-0.80089	0.423195	0.981384	ns
2051	Ruminiclostridium	Abundance	Control	Rye	4	5	-0.600668	0.548061	0.981384	ns
2052	Ruminiclostridium	Abundance	Control	FST	4	6	-0.500927	0.616422	0.981384	ns
147	Alloscardovia	Abundance	Control	FST	4	6	0.269822	0.787297	0.984122	ns
385	Butyrivibrio	Abundance	Control	R	4	5	-0.185157	0.853106	0.984353	ns
1105	Howardella	Abundance	Control	R	4	5	-0.0194902	0.98445	0.98445	ns
1630	Negativibacillus	Abundance	Control	R	4	5	0.220707	0.82532	0.985222	ns
1631	Negativibacillus	Abundance	Control	Rye	4	5	-0.100322	0.920089	0.985222	ns
1632	Negativibacillus	Abundance	Control	FST	4	6	-0.121633	0.903189	0.985222	ns
2232	Sutterella	Abundance	Control	FST	4	6	0.016879	0.986533	0.986533	ns
1960	Pseudoflavonifractor	Abundance	Control	R	4	5	-0.0991338	0.921032	0.98682	ns
1000	GCA-900066575	Abundance	Control	R	4	5	0.100111	0.920256	0.987009	ns
1001	GCA-900066575	Abundance	Control	Rye	4	5	0.166852	0.867486	0.987009	ns
1002	GCA-900066575	Abundance	Control	FST	4	6	-0.327529	0.743268	0.987009	ns
1855	Phascolarctobacterium	Abundance	Control	R	4	5	0.701646	0.4829	0.988515	ns
1856	Phascolarctobacterium	Abundance	Control	Rye	4	5	0.935529	0.349516	0.988515	ns
1857	Phascolarctobacterium	Abundance	Control	FST	4	6	0.742676	0.457678	0.988515	ns
1615	NK4A214 group	Abundance	Control	R	4	5	-0.0682156	0.945614	0.990477	ns
1616	NK4A214 group	Abundance	Control	Rye	4	5	-0.263117	0.79246	0.990477	ns
1617	NK4A214 group	Abundance	Control	FST	4	6	-0.286943	0.774156	0.990477	ns
2365	UCG-005	Abundance	Control	R	4	5	0.00974509	0.992225	0.992225	ns
2366	UCG-005	Abundance	Control	Rye	4	5	-0.341078	0.733045	0.992225	ns
2367	UCG-005	Abundance	Control	FST	4	6	-0.050637	0.959615	0.992225	ns
656	DNF00809	Abundance	Control	Rye	4	5	-0.217747	0.827626	0.999933	ns
12	Acetanaerobacterium	Abundance	Control	FST	4	6	0	1	1	ns
177	Anaerosporobacter	Abundance	Control	FST	4	6	0	1	1	ns
190	Anaerostignum	Abundance	Control	R	4	5	0	1	1	ns
191	Anaerostignum	Abundance	Control	Rye	4	5	0	1	1	ns
192	Anaerostignum	Abundance	Control	FST	4	6	0	1	1	ns
220	Anaerotruncus	Abundance	Control	R	4	5	0	1	1	ns
266	Bacteroides	Abundance	Control	Rye	4	5	0.0487254	0.961138	1	ns
267	Bacteroides	Abundance	Control	FST	4	6	0.118153	0.905946	1	ns
430	CAG-873	Abundance	Control	R	4	5	0.155921	0.876095	1	ns
431	CAG-873	Abundance	Control	Rye	4	5	0.155921	0.876095	1	ns
432	CAG-873	Abundance	Control	FST	4	6	0	1	1	ns
507	Christensenella	Abundance	Control	FST	4	6	0	1	1	ns
580	Clostridium sensu stricto 13	Abundance	Control	R	4	5	0	1	1	ns
655	DNF00809	Abundance	Control	R	4	5	-0.0593856	0.952645	1	ns
746	Dorea	Abundance	Control	Rye	4	5	0.0487254	0.961138	1	ns
775	Eisenbergiella	Abundance	Control	R	4	5	0	1	1	ns
776	Eisenbergiella	Abundance	Control	Rye	4	5	0	1	1	ns
956	Frisingicoccus	Abundance	Control	Rye	4	5	0	1	1	ns
1030	Gordonibacter	Abundance	Control	R	4	5	-0.316052	0.751963	1	ns
1152	Intestinibacter	Abundance	Control	FST	4	6	-0.0563138	0.955092	1	ns
1301	Lachnospiraceae NK4B4 group	Abundance	Control	Rye	4	5	0	1	1	ns
1332	Lachnospiraceae UCG-003	Abundance	Control	FST	4	6	-0.122646	0.902387	1	ns
1436	Leuconostoc	Abundance	Control	Rye	4	5	0	1	1	ns
1541	Merdibacter	Abundance	Control	Rye	4	5	0	1	1	ns
1752	Paludicola	Abundance	Control	FST	4	6	0	1	1	ns
1991	Rikenella	Abundance	Control	Rye	4	5	0	1	1	ns
2140	Solobacterium	Abundance	Control	R	4	5	0	1	1	ns
1475	Limosilactobacillus	Abundance	Cellulose	FST	3	6	3.5131	0.000442909	0.00664363	**
572	Clostridium sensu stricto 13	Abundance	Cellulose	Control	3	4	-2.96352	0.00304137	0.0140655	*
573	Clostridium sensu stricto 13	Abundance	Cellulose	R	3	5	-3.09933	0.0019396	0.0140655	*
873	Faecalitalea	Abundance	Cellulose	R	3	5	-3.10791	0.00188417	0.0141313	*
273	Barnesiella	Abundance	Cellulose	R	3	5	-3.2577	0.00112319	0.0168479	*
2148	Sphingomonas	Abundance	Cellulose	R	3	5	3.04349	0.00233853	0.0175389	*
228	Angelakisella	Abundance	Cellulose	R	3	5	-2.90313	0.00369459	0.018473	*
229	Angelakisella	Abundance	Cellulose	Rye	3	5	-2.90313	0.00369459	0.018473	*
230	Angelakisella	Abundance	Cellulose	FST	3	6	-2.99833	0.00271459	0.018473	*
875	Faecalitalea	Abundance	Cellulose	FST	3	6	-2.58045	0.00986704	0.0296011	*
275	Barnesiella	Abundance	Cellulose	FST	3	6	-2.75167	0.00592929	0.0296464	*
575	Clostridium sensu stricto 13	Abundance	Cellulose	FST	3	6	-2.56781	0.0102342	0.0307027	*
1472	Limosilactobacillus	Abundance	Cellulose	Control	3	4	2.78174	0.00540678	0.0334527	*
226	Angelakisella	Abundance	Cellulose	Inulin	3	3	-2.59663	0.00941422	0.0353033	*
2071	Sellimonas	Abundance	Cellulose	Inulin	3	3	2.59663	0.00941422	0.0353033	*
1202	Lachnoclostridium	Abundance	Cellulose	Control	3	4	-2.8816	0.00395661	0.0363878	*
1204	Lachnoclostridium	Abundance	Cellulose	Rye	3	5	-2.81672	0.0048517	0.0363878	*
182	Anaerostignum	Abundance	Cellulose	Control	3	4	-2.45282	0.014174	0.0375838	*
183	Anaerostignum	Abundance	Cellulose	R	3	5	-2.56522	0.0103109	0.0375838	*
184	Anaerostignum	Abundance	Cellulose	Rye	3	5	-2.56522	0.0103109	0.0375838	*
185	Anaerostignum	Abundance	Cellulose	FST	3	6	-2.64935	0.00806464	0.0375838	*
1578	Microbacterium	Abundance	Cellulose	R	3	5	2.98209	0.00286288	0.0380376	*
874	Faecalitalea	Abundance	Cellulose	Rye	3	5	-2.34007	0.01928	0.0413144	*
1862	Phocea	Abundance	Cellulose	Control	3	4	-2.53834	0.011138	0.0421437	*
1863	Phocea	Abundance	Cellulose	R	3	5	-2.89358	0.00380879	0.0421437	*
1864	Phocea	Abundance	Cellulose	Rye	3	5	-2.5352	0.0112383	0.0421437	*
1865	Phocea	Abundance	Cellulose	FST	3	6	-2.53609	0.0112097	0.0421437	*
1727	Paeniclostridium	Abundance	Cellulose	Control	3	4	-2.98146	0.00286879	0.0430319	*
1264	Lachnospiraceae ND3007 group	Abundance	Cellulose	Rye	3	5	-2.51834	0.011791	0.0442164	*
1265	Lachnospiraceae ND3007 group	Abundance	Cellulose	FST	3	6	-2.55778	0.0105341	0.0442164	*
363	Butyricimonas	Abundance	Cellulose	R	3	5	-2.97188	0.00295985	0.0443978	*
557	Clostridium sensu stricto 1	Abundance	Cellulose	Control	3	4	-2.95293	0.00314776	0.0472164	*
2299	UBA1819	Abundance	Cellulose	Rye	3	5	-2.72124	0.00650382	0.0487787	*
2300	UBA1819	Abundance	Cellulose	FST	3	6	-2.7735	0.00554567	0.0487787	*
453	Candidatus Soleaferrea	Abundance	Cellulose	R	3	5	-2.9411	0.00327046	0.0490569	*
1053	Haemophilus	Abundance	Cellulose	R	3	5	-2.84059	0.00450303	0.050179	ns
1055	Haemophilus	Abundance	Cellulose	FST	3	6	-2.71187	0.00669053	0.050179	ns
1654	Odoribacter	Abundance	Cellulose	Rye	3	5	-2.69737	0.00698904	0.0524178	ns
1655	Odoribacter	Abundance	Cellulose	FST	3	6	-2.80432	0.00504232	0.0524178	ns
2418	[Clostridium] innocuum group	Abundance	Cellulose	R	3	5	-2.37511	0.0175435	0.0543567	ns
2420	[Clostridium] innocuum group	Abundance	Cellulose	FST	3	6	-2.4037	0.01623	0.0543567	ns
365	Butyricimonas	Abundance	Cellulose	FST	3	6	-2.68105	0.00733913	0.0550435	ns
455	Candidatus Soleaferrea	Abundance	Cellulose	FST	3	6	-2.67021	0.00758036	0.0568527	ns
602	Collinsella	Abundance	Cellulose	Control	3	4	2.52497	0.0115709	0.0578546	ns
93	Alistipes	Abundance	Cellulose	R	3	5	-2.51834	0.011791	0.0589552	ns
94	Alistipes	Abundance	Cellulose	Rye	3	5	-2.51834	0.011791	0.0589552	ns
95	Alistipes	Abundance	Cellulose	FST	3	6	-2.7735	0.00554567	0.0589552	ns
574	Clostridium sensu stricto 13	Abundance	Cellulose	Rye	3	5	-2.20018	0.0277939	0.0595584	ns
1112	Hungatella	Abundance	Cellulose	Control	3	4	-2.51242	0.0119906	0.0599531	ns
1113	Hungatella	Abundance	Cellulose	R	3	5	-2.84253	0.00447566	0.0599531	ns
1114	Hungatella	Abundance	Cellulose	Rye	3	5	-2.55589	0.0105916	0.0599531	ns
1052	Haemophilus	Abundance	Cellulose	Control	3	4	-2.25393	0.0242009	0.0605022	ns
1054	Haemophilus	Abundance	Cellulose	Rye	3	5	-2.2677	0.0233477	0.0605022	ns
454	Candidatus Soleaferrea	Abundance	Cellulose	Rye	3	5	-2.47483	0.0133299	0.0609634	ns
1457	Ligilactobacillus	Abundance	Cellulose	Control	3	4	2.85307	0.00432991	0.0649486	ns
559	Clostridium sensu stricto 1	Abundance	Cellulose	Rye	3	5	-2.61382	0.00895364	0.0671523	ns
302	Bilophila	Abundance	Cellulose	Control	3	4	-2.65336	0.0079696	0.067444	ns
303	Bilophila	Abundance	Cellulose	R	3	5	-2.57801	0.00993701	0.067444	ns
304	Bilophila	Abundance	Cellulose	Rye	3	5	-2.4706	0.0134888	0.067444	ns
1066	Holdemanella	Abundance	Cellulose	Inulin	3	3	2.50867	0.0121185	0.0679459	ns
274	Barnesiella	Abundance	Cellulose	Rye	3	5	-2.27676	0.0228008	0.0684023	ns
1729	Paeniclostridium	Abundance	Cellulose	Rye	3	5	-2.58995	0.00959902	0.0719927	ns
92	Alistipes	Abundance	Cellulose	Control	3	4	-2.25393	0.0242009	0.0726026	ns
1580	Microbacterium	Abundance	Cellulose	FST	3	6	2.44288	0.0145704	0.0728522	ns
452	Candidatus Soleaferrea	Abundance	Cellulose	Control	3	4	-2.25064	0.0244081	0.0732244	ns
2297	UBA1819	Abundance	Cellulose	Control	3	4	-2.43937	0.0147127	0.0735635	ns
1037	HT002	Abundance	Cellulose	Control	3	4	2.81027	0.00494994	0.074249	ns
2403	Veillonella	Abundance	Cellulose	R	3	5	-2.56608	0.0102856	0.0771417	ns
2404	Veillonella	Abundance	Cellulose	Rye	3	5	-2.7093	0.00674251	0.0771417	ns
47	Adlercreutzia	Abundance	Cellulose	Control	3	4	2.79601	0.0051738	0.077607	ns
2419	[Clostridium] innocuum group	Abundance	Cellulose	Rye	3	5	-2.12447	0.0336305	0.0840763	ns
2150	Sphingomonas	Abundance	Cellulose	FST	3	6	2.18798	0.0286708	0.0860123	ns
1954	Pseudoflavonifractor	Abundance	Cellulose	Rye	3	5	-2.515	0.0119033	0.089275	ns
1955	Pseudoflavonifractor	Abundance	Cellulose	FST	3	6	-2.59748	0.00939112	0.089275	ns
257	Bacteroides	Abundance	Cellulose	Control	3	4	-2.09701	0.035993	0.0899825	ns
259	Bacteroides	Abundance	Cellulose	Rye	3	5	-2.14834	0.0316864	0.0899825	ns
260	Bacteroides	Abundance	Cellulose	FST	3	6	-2.15717	0.0309926	0.0899825	ns
1263	Lachnospiraceae ND3007 group	Abundance	Cellulose	R	3	5	-2.08867	0.0367376	0.091844	ns
1115	Hungatella	Abundance	Cellulose	FST	3	6	-2.15864	0.0308778	0.0926334	ns
1653	Odoribacter	Abundance	Cellulose	R	3	5	-2.33931	0.0193195	0.0965973	ns
1039	HT002	Abundance	Cellulose	Rye	3	5	2.33931	0.0193195	0.0965973	ns
17	Acidaminococcus	Abundance	Cellulose	Control	3	4	-2.46791	0.0135906	0.10193	ns
18	Acidaminococcus	Abundance	Cellulose	R	3	5	-2.51834	0.011791	0.10193	ns
2149	Sphingomonas	Abundance	Cellulose	Rye	3	5	2.04093	0.041258	0.103145	ns
1474	Limosilactobacillus	Abundance	Cellulose	Rye	3	5	2.11254	0.0346403	0.105989	ns
364	Butyricimonas	Abundance	Cellulose	Rye	3	5	-2.29157	0.0219306	0.109653	ns
392	CAG-352	Abundance	Cellulose	Control	3	4	-2.53364	0.0112883	0.112202	ns
393	CAG-352	Abundance	Cellulose	R	3	5	-1.94015	0.0523609	0.112202	ns
394	CAG-352	Abundance	Cellulose	Rye	3	5	-2.15573	0.031105	0.112202	ns
395	CAG-352	Abundance	Cellulose	FST	3	6	-2.1955	0.0281275	0.112202	ns
362	Butyricimonas	Abundance	Cellulose	Control	3	4	-2.1398	0.0323707	0.113479	ns
305	Bilophila	Abundance	Cellulose	FST	3	6	-2.15717	0.0309926	0.116222	ns
917	Flavonifractor	Abundance	Cellulose	Control	3	4	-2.26819	0.0233176	0.116588	ns
919	Flavonifractor	Abundance	Cellulose	Rye	3	5	-2.43479	0.0149004	0.116588	ns
920	Flavonifractor	Abundance	Cellulose	FST	3	6	-2.28043	0.022582	0.116588	ns
754	Eggerthella	Abundance	Cellulose	Rye	3	5	-2.64963	0.00805811	0.120872	ns
556	Clostridium sensu stricto 1	Abundance	Cellulose	Inulin	3	3	-2.13504	0.0327576	0.122841	ns
558	Clostridium sensu stricto 1	Abundance	Cellulose	R	3	5	-2.14834	0.0316864	0.122841	ns
827	Erysipelotrichaceae UCG-003	Abundance	Cellulose	Control	3	4	2.39658	0.0165489	0.124117	ns
830	Erysipelotrichaceae UCG-003	Abundance	Cellulose	FST	3	6	2.46533	0.0136886	0.124117	ns
49	Adlercreutzia	Abundance	Cellulose	Rye	3	5	2.38705	0.0169842	0.127382	ns
2298	UBA1819	Abundance	Cellulose	R	3	5	-2.11254	0.0346403	0.129901	ns
1730	Paeniclostridium	Abundance	Cellulose	FST	3	6	-2.2188	0.0265003	0.132501	ns
61	Agathobacter	Abundance	Cellulose	Inulin	3	3	2.61543	0.00891161	0.132501	ns
63	Agathobacter	Abundance	Cellulose	R	3	5	2.32737	0.0199454	0.132501	ns
65	Agathobacter	Abundance	Cellulose	FST	3	6	2.2188	0.0265003	0.132501	ns
1040	HT002	Abundance	Cellulose	FST	3	6	2.09553	0.0361235	0.135463	ns
1981	Rikenella	Abundance	Cellulose	Inulin	3	3	2.20943	0.0271449	0.135724	ns
1652	Odoribacter	Abundance	Cellulose	Control	3	4	-1.95435	0.0506595	0.136648	ns
1637	Ochrobactrum	Abundance	Cellulose	Control	3	4	2.3321	0.0196954	0.147716	ns
1203	Lachnoclostridium	Abundance	Cellulose	R	3	5	-1.88577	0.0593261	0.148315	ns
1205	Lachnoclostridium	Abundance	Cellulose	FST	3	6	-2.09553	0.0361235	0.148315	ns
2117	Slackia	Abundance	Cellulose	Control	3	4	2.48217	0.0130585	0.156252	ns
843	Escherichia-Shigella	Abundance	Cellulose	R	3	5	2.02899	0.0424591	0.159222	ns
286	Bifidobacterium	Abundance	Cellulose	Inulin	3	3	2.13504	0.0327576	0.163788	ns
2	Acetanaerobacterium	Abundance	Cellulose	Control	3	4	-2.26437	0.0235512	0.176634	ns
5	Acetanaerobacterium	Abundance	Cellulose	FST	3	6	-2.4458	0.014453	0.176634	ns
198	Anaerostipes	Abundance	Cellulose	R	3	5	2.51834	0.011791	0.176866	ns
136	Alloscardovia	Abundance	Cellulose	Inulin	3	3	2.09435	0.0362292	0.181146	ns
64	Agathobacter	Abundance	Cellulose	Rye	3	5	1.96932	0.0489168	0.183438	ns
1473	Limosilactobacillus	Abundance	Cellulose	R	3	5	1.71868	0.0856734	0.183586	ns
19	Acidaminococcus	Abundance	Cellulose	Rye	3	5	-2.08867	0.0367376	0.183688	ns
227	Angelakisella	Abundance	Cellulose	Control	3	4	-1.85061	0.0642253	0.192676	ns
1803	Paraprevotella	Abundance	Cellulose	R	3	5	2.22974	0.0257648	0.193236	ns
196	Anaerostipes	Abundance	Cellulose	Inulin	3	3	2.18842	0.0286392	0.194749	ns
200	Anaerostipes	Abundance	Cellulose	FST	3	6	2.06472	0.0389497	0.194749	ns
753	Eggerthella	Abundance	Cellulose	R	3	5	-2.21996	0.0264217	0.198163	ns
1579	Microbacterium	Abundance	Cellulose	Rye	3	5	1.83237	0.0668966	0.20069	ns
2147	Sphingomonas	Abundance	Cellulose	Control	3	4	1.58345	0.113318	0.212471	ns
918	Flavonifractor	Abundance	Cellulose	R	3	5	-1.64706	0.0995448	0.21331	ns
272	Barnesiella	Abundance	Cellulose	Control	3	4	-1.57774	0.114625	0.214921	ns
422	CAG-873	Abundance	Cellulose	Control	3	4	-1.94009	0.052369	0.222473	ns
423	CAG-873	Abundance	Cellulose	R	3	5	-1.88577	0.0593261	0.222473	ns
424	CAG-873	Abundance	Cellulose	Rye	3	5	-1.88577	0.0593261	0.222473	ns
425	CAG-873	Abundance	Cellulose	FST	3	6	-2.09553	0.0361235	0.222473	ns
560	Clostridium sensu stricto 1	Abundance	Cellulose	FST	3	6	-1.75655	0.0789944	0.236983	ns
1892	Prevotella_7	Abundance	Cellulose	Control	3	4	-2.15554	0.0311194	0.242126	ns
1894	Prevotella_7	Abundance	Cellulose	Rye	3	5	-2.10204	0.0355496	0.242126	ns
1895	Prevotella_7	Abundance	Cellulose	FST	3	6	-1.97362	0.0484253	0.242126	ns
1430	Leuconostoc	Abundance	Cellulose	FST	3	6	1.83983	0.0657936	0.246726	ns
258	Bacteroides	Abundance	Cellulose	R	3	5	-1.50384	0.132622	0.248667	ns
2566	[Ruminococcus] gnavus group	Abundance	Cellulose	Inulin	3	3	1.97491	0.0482779	0.261018	ns
2568	[Ruminococcus] gnavus group	Abundance	Cellulose	R	3	5	2.19609	0.0280858	0.261018	ns
2570	[Ruminococcus] gnavus group	Abundance	Cellulose	FST	3	6	1.94145	0.0522036	0.261018	ns
1397	Lactobacillus	Abundance	Cellulose	Control	3	4	2.35378	0.0185835	0.265867	ns
1398	Lactobacillus	Abundance	Cellulose	R	3	5	1.93351	0.0531734	0.265867	ns
1400	Lactobacillus	Abundance	Cellulose	FST	3	6	2.0339	0.0419616	0.265867	ns
1772	Parabacteroides	Abundance	Cellulose	Control	3	4	-2.16833	0.0301333	0.270337	ns
1773	Parabacteroides	Abundance	Cellulose	R	3	5	-2.05286	0.0400859	0.270337	ns
1775	Parabacteroides	Abundance	Cellulose	FST	3	6	-1.78737	0.0738781	0.270337	ns
1547	Methanobrevibacter	Abundance	Cellulose	Control	3	4	1.84023	0.0657345	0.272631	ns
1548	Methanobrevibacter	Abundance	Cellulose	R	3	5	2.14834	0.0316864	0.272631	ns
1550	Methanobrevibacter	Abundance	Cellulose	FST	3	6	1.6641	0.0960923	0.272631	ns
1622	Negativibacillus	Abundance	Cellulose	Control	3	4	-1.90912	0.0562461	0.273123	ns
1623	Negativibacillus	Abundance	Cellulose	R	3	5	-1.79388	0.0728328	0.273123	ns
1624	Negativibacillus	Abundance	Cellulose	Rye	3	5	-2.08876	0.0367292	0.273123	ns
1625	Negativibacillus	Abundance	Cellulose	FST	3	6	-2.17313	0.0297709	0.273123	ns
2405	Veillonella	Abundance	Cellulose	FST	3	6	-1.91063	0.0560516	0.280258	ns
1726	Paeniclostridium	Abundance	Cellulose	Inulin	3	3	-1.70803	0.0876301	0.281062	ns
1728	Paeniclostridium	Abundance	Cellulose	R	3	5	-1.58739	0.112425	0.281062	ns
1460	Ligilactobacillus	Abundance	Cellulose	FST	3	6	1.63328	0.102409	0.281494	ns
1953	Pseudoflavonifractor	Abundance	Cellulose	R	3	5	-1.89058	0.0586799	0.293399	ns
3	Acetanaerobacterium	Abundance	Cellulose	R	3	5	-1.72645	0.0842667	0.298885	ns
1668	Olsenella	Abundance	Cellulose	R	3	5	-1.85123	0.0641365	0.300503	ns
1669	Olsenella	Abundance	Cellulose	Rye	3	5	-1.63625	0.101788	0.300503	ns
197	Anaerostipes	Abundance	Cellulose	Control	3	4	1.74037	0.0817936	0.306726	ns
1577	Microbacterium	Abundance	Cellulose	Control	3	4	1.33124	0.183111	0.307193	ns
48	Adlercreutzia	Abundance	Cellulose	R	3	5	1.84996	0.0643188	0.307228	ns
50	Adlercreutzia	Abundance	Cellulose	FST	3	6	1.63328	0.102409	0.307228	ns
755	Eggerthella	Abundance	Cellulose	FST	3	6	-1.54083	0.123357	0.309069	ns
199	Anaerostipes	Abundance	Cellulose	Rye	3	5	1.62319	0.104548	0.313644	ns
20	Acidaminococcus	Abundance	Cellulose	FST	3	6	-1.72573	0.0843953	0.316482	ns
1952	Pseudoflavonifractor	Abundance	Cellulose	Control	3	4	-1.72067	0.08531	0.319913	ns
2493	[Eubacterium] ruminantium group	Abundance	Cellulose	R	3	5	2.29944	0.0214798	0.322197	ns
1639	Ochrobactrum	Abundance	Cellulose	Rye	3	5	1.51316	0.13024	0.3256	ns
526	Citrobacter	Abundance	Cellulose	Inulin	3	3	-1.44115	0.149541	0.325882	ns
529	Citrobacter	Abundance	Cellulose	Rye	3	5	1.43223	0.152078	0.325882	ns
2207	Succinatimonas	Abundance	Cellulose	Control	3	4	2.01599	0.043801	0.328508	ns
1262	Lachnospiraceae ND3007 group	Abundance	Cellulose	Control	3	4	-1.35521	0.175351	0.328784	ns
842	Escherichia-Shigella	Abundance	Cellulose	Control	3	4	1.42653	0.153714	0.329387	ns
1636	Ochrobactrum	Abundance	Cellulose	Inulin	3	3	1.42464	0.154261	0.33056	ns
1908	Prevotella_9	Abundance	Cellulose	R	3	5	1.92157	0.0546593	0.330884	ns
1910	Prevotella_9	Abundance	Cellulose	FST	3	6	1.849	0.0644577	0.330884	ns
1774	Parabacteroides	Abundance	Cellulose	Rye	3	5	-1.44416	0.148693	0.334965	ns
1638	Ochrobactrum	Abundance	Cellulose	R	3	5	1.27424	0.20258	0.34133	ns
932	Fournierella	Abundance	Cellulose	Control	3	4	-2.1826	0.0290654	0.346501	ns
934	Fournierella	Abundance	Cellulose	Rye	3	5	-1.68287	0.0924003	0.346501	ns
935	Fournierella	Abundance	Cellulose	FST	3	6	-1.87982	0.060133	0.346501	ns
1399	Lactobacillus	Abundance	Cellulose	Rye	3	5	1.68287	0.0924003	0.346501	ns
2118	Slackia	Abundance	Cellulose	R	3	5	1.46804	0.142095	0.365819	ns
2120	Slackia	Abundance	Cellulose	FST	3	6	1.51002	0.131039	0.365819	ns
601	Collinsella	Abundance	Cellulose	Inulin	3	3	1.28103	0.200185	0.375347	ns
1549	Methanobrevibacter	Abundance	Cellulose	Rye	3	5	1.32481	0.185233	0.385917	ns
1488	Marvinbryantia	Abundance	Cellulose	R	3	5	2.07815	0.0376951	0.390321	ns
1490	Marvinbryantia	Abundance	Cellulose	FST	3	6	1.94278	0.0520428	0.390321	ns
2492	[Eubacterium] ruminantium group	Abundance	Cellulose	Control	3	4	1.76067	0.0782947	0.391473	ns
2494	[Eubacterium] ruminantium group	Abundance	Cellulose	Rye	3	5	1.90423	0.0568808	0.391473	ns
2402	Veillonella	Abundance	Cellulose	Control	3	4	-1.25535	0.209351	0.392534	ns
499	Christensenella	Abundance	Cellulose	Rye	3	5	1.61285	0.106778	0.400416	ns
826	Erysipelotrichaceae UCG-003	Abundance	Cellulose	Inulin	3	3	1.54791	0.121645	0.401324	ns
829	Erysipelotrichaceae UCG-003	Abundance	Cellulose	Rye	3	5	1.71868	0.0856734	0.401324	ns
2103	Shuttleworthia	Abundance	Cellulose	R	3	5	2.21163	0.0269923	0.404884	ns
1038	HT002	Abundance	Cellulose	R	3	5	1.15772	0.246979	0.411631	ns
589	Colidextribacter	Abundance	Cellulose	Rye	3	5	-2.19609	0.0280858	0.421287	ns
605	Collinsella	Abundance	Cellulose	FST	3	6	1.01695	0.309177	0.422996	ns
62	Agathobacter	Abundance	Cellulose	Control	3	4	1.36947	0.170851	0.427128	ns
1505	Megamonas	Abundance	Cellulose	FST	3	6	1.87982	0.060133	0.441179	ns
1082	Holdemania	Abundance	Cellulose	Control	3	4	-1.68165	0.0926367	0.444262	ns
1083	Holdemania	Abundance	Cellulose	R	3	5	-1.26096	0.207322	0.444262	ns
1084	Holdemania	Abundance	Cellulose	Rye	3	5	-1.46006	0.144273	0.444262	ns
1085	Holdemania	Abundance	Cellulose	FST	3	6	-1.57649	0.114913	0.444262	ns
1562	Methanosphaera	Abundance	Cellulose	Control	3	4	1.69828	0.089455	0.447275	ns
287	Bifidobacterium	Abundance	Cellulose	Control	3	4	1.02711	0.304371	0.456556	ns
1801	Paraprevotella	Abundance	Cellulose	Inulin	3	3	1.09608	0.273042	0.457199	ns
1804	Paraprevotella	Abundance	Cellulose	Rye	3	5	1.15373	0.248613	0.457199	ns
1805	Paraprevotella	Abundance	Cellulose	FST	3	6	1.48174	0.138411	0.457199	ns
438	CHKCI002	Abundance	Cellulose	R	3	5	-1.16244	0.245059	0.459485	ns
440	CHKCI002	Abundance	Cellulose	FST	3	6	-1.39171	0.164011	0.459485	ns
2569	[Ruminococcus] gnavus group	Abundance	Cellulose	Rye	3	5	1.15772	0.246979	0.463085	ns
1861	Phocea	Abundance	Cellulose	Inulin	3	3	-1.06848	0.285304	0.475507	ns
828	Erysipelotrichaceae UCG-003	Abundance	Cellulose	R	3	5	1.2174	0.223454	0.47883	ns
2162	Stenotrophomonas	Abundance	Cellulose	Control	3	4	2.09413	0.0362484	0.479091	ns
2164	Stenotrophomonas	Abundance	Cellulose	Rye	3	5	1.55298	0.120429	0.479091	ns
1411	Lactococcus	Abundance	Cellulose	Inulin	3	3	1.49453	0.135037	0.479416	ns
2401	Veillonella	Abundance	Cellulose	Inulin	3	3	-0.907393	0.364199	0.485263	ns
1201	Lachnoclostridium	Abundance	Cellulose	Inulin	3	3	-0.800641	0.42334	0.488469	ns
1141	Intestinibacter	Abundance	Cellulose	Inulin	3	3	1.66208	0.0964968	0.488575	ns
1142	Intestinibacter	Abundance	Cellulose	Control	3	4	1.5706	0.116276	0.488575	ns
1145	Intestinibacter	Abundance	Cellulose	FST	3	6	1.64503	0.0999632	0.488575	ns
530	Citrobacter	Abundance	Cellulose	FST	3	6	1.04777	0.294746	0.491243	ns
845	Escherichia-Shigella	Abundance	Cellulose	FST	3	6	1.04777	0.294746	0.491243	ns
152	Anaerofilum	Abundance	Cellulose	Control	3	4	-2.13502	0.0327595	0.491392	ns
140	Alloscardovia	Abundance	Cellulose	FST	3	6	1.1196	0.262883	0.492906	ns
301	Bilophila	Abundance	Cellulose	Inulin	3	3	-1.38778	0.165205	0.495615	ns
1489	Marvinbryantia	Abundance	Cellulose	Rye	3	5	1.64819	0.0993134	0.496567	ns
46	Adlercreutzia	Abundance	Cellulose	Inulin	3	3	1.01414	0.310514	0.496855	ns
1561	Methanosphaera	Abundance	Cellulose	Inulin	3	3	1.50319	0.132791	0.497966	ns
482	Catenibacterium	Abundance	Cellulose	Control	3	4	1.71184	0.0869258	0.498566	ns
484	Catenibacterium	Abundance	Cellulose	Rye	3	5	1.2532	0.210133	0.498566	ns
485	Catenibacterium	Abundance	Cellulose	FST	3	6	1.51002	0.131039	0.498566	ns
1518	Megasphaera	Abundance	Cellulose	R	3	5	1.82609	0.0678363	0.500332	ns
1520	Megasphaera	Abundance	Cellulose	FST	3	6	1.849	0.0644577	0.500332	ns
1487	Marvinbryantia	Abundance	Cellulose	Control	3	4	1.49889	0.133903	0.502136	ns
841	Escherichia-Shigella	Abundance	Cellulose	Inulin	3	3	-0.960769	0.336668	0.505003	ns
16	Acidaminococcus	Abundance	Cellulose	Inulin	3	3	-1.17427	0.240286	0.511297	ns
1666	Olsenella	Abundance	Cellulose	Inulin	3	3	-1.01484	0.310183	0.516971	ns
1459	Ligilactobacillus	Abundance	Cellulose	Rye	3	5	1.15772	0.246979	0.52924	ns
1067	Holdemanella	Abundance	Cellulose	Control	3	4	1.22682	0.21989	0.536093	ns
766	Eisenbergiella	Abundance	Cellulose	Inulin	3	3	1.06222	0.288134	0.54025	ns
767	Eisenbergiella	Abundance	Cellulose	Control	3	4	-1.13557	0.256138	0.54025	ns
768	Eisenbergiella	Abundance	Cellulose	R	3	5	-1.1876	0.23499	0.54025	ns
769	Eisenbergiella	Abundance	Cellulose	Rye	3	5	-1.1876	0.23499	0.54025	ns
590	Colidextribacter	Abundance	Cellulose	FST	3	6	-1.60247	0.109052	0.545262	ns
1396	Lactobacillus	Abundance	Cellulose	Inulin	3	3	1.3344	0.182072	0.546217	ns
1	Acetanaerobacterium	Abundance	Cellulose	Inulin	3	3	-1.22988	0.218742	0.546855	ns
751	Eggerthella	Abundance	Cellulose	Inulin	3	3	-0.907393	0.364199	0.551381	ns
752	Eggerthella	Abundance	Cellulose	Control	3	4	-0.770329	0.441105	0.551381	ns
1951	Pseudoflavonifractor	Abundance	Cellulose	Inulin	3	3	-1.24109	0.214571	0.556217	ns
2135	Solobacterium	Abundance	Cellulose	FST	3	6	1.44364	0.14884	0.558148	ns
872	Faecalitalea	Abundance	Cellulose	Control	3	4	-0.69923	0.484408	0.558933	ns
1564	Methanosphaera	Abundance	Cellulose	Rye	3	5	1.10004	0.271315	0.560324	ns
933	Fournierella	Abundance	Cellulose	R	3	5	-1.03837	0.299099	0.560811	ns
1471	Limosilactobacillus	Abundance	Cellulose	Inulin	3	3	0.693889	0.487752	0.562791	ns
542	Cloacibacillus	Abundance	Cellulose	Control	3	4	-1.58646	0.112634	0.563172	ns
2104	Shuttleworthia	Abundance	Cellulose	Rye	3	5	1.585	0.112966	0.564831	ns
2105	Shuttleworthia	Abundance	Cellulose	FST	3	6	1.71312	0.0866903	0.564831	ns
1831	Peptococcus	Abundance	Cellulose	Inulin	3	3	1.38778	0.165205	0.569397	ns
1833	Peptococcus	Abundance	Cellulose	R	3	5	0.966755	0.333666	0.569397	ns
1835	Peptococcus	Abundance	Cellulose	FST	3	6	1.1094	0.267257	0.569397	ns
[truncated: 596 more rows]

## Sheet: Suplementary Table 4
	lfc.taxon	lfc..Intercept.	lfc.Group_SD-Control	lfc.Group_SD-FST1.7	lfc.GroupInulin	lfc.Group_SD-R3	lfc.Group_SD-Rye106	se.taxon	se..Intercept.	se.Group_SD-Control	se.Group_SD-FST1.7	se.GroupInulin	se.Group_SD-R3	se.Group_SD-Rye106	W.taxon	W..Intercept.	W.Group_SD-Control	W.Group_SD-FST1.7	W.GroupInulin	W.Group_SD-R3	W.Group_SD-Rye106	p_val.taxon	p_val..Intercept.	p_val.Group_SD-Control	p_val.Group_SD-FST1.7	p_val.GroupInulin	p_val.Group_SD-R3	p_val.Group_SD-Rye106	q_val.taxon	q_val..Intercept.	q_val.Group_SD-Control	q_val.Group_SD-FST1.7	q_val.GroupInulin	q_val.Group_SD-R3	q_val.Group_SD-Rye106	diff_abn.taxon	diff_abn..Intercept.	diff_abn.Group_SD-Control	diff_abn.Group_SD-FST1.7	diff_abn.GroupInulin	diff_abn.Group_SD-R3	diff_abn.Group_SD-Rye106
1	Genus:[Clostridium] innocuum group	0.00249087	-0.441508	-1.12634	1.22458	-1.69333	-0.95648	Genus:[Clostridium] innocuum group	0.146807	0.306986	0.174819	1.28767	0.3377	0.247498	Genus:[Clostridium] innocuum group	0.016967	-1.4382	-6.44291	0.951005	-5.01429	-3.8646	Genus:[Clostridium] innocuum group	0.986463	0.150377	1.17e-10	0.341602	5.32e-07	0.000111271	Genus:[Clostridium] innocuum group	0.986463	0.267546	1.38e-09	0.61616	3.54e-06	0.00064648	Genus:[Clostridium] innocuum group	FALSE	FALSE	TRUE	FALSE	TRUE	TRUE
2	Genus:[Eubacterium] brachy group	-3.07087	0.500565	1.11675	0.474092	1.12039	1.06082	Genus:[Eubacterium] brachy group	0.0418896	0.373676	0.329677	0.334916	0.500091	0.358468	Genus:[Eubacterium] brachy group	-73.3088	1.33957	3.3874	1.41556	2.24038	2.95933	Genus:[Eubacterium] brachy group	0	0.180385	0.000705574	0.156906	0.0250665	0.00308309	Genus:[Eubacterium] brachy group	0	0.292558	0.00267011	0.449362	0.0549754	0.0104392	Genus:[Eubacterium] brachy group	TRUE	FALSE	TRUE	FALSE	FALSE	TRUE
3	Genus:[Eubacterium] eligens group	3.4963	-0.10808	0.728976	0.19071	0.513462	0.475552	Genus:[Eubacterium] eligens group	0.204988	0.285505	0.238593	0.25437	0.25921	0.274551	Genus:[Eubacterium] eligens group	17.0561	-0.378558	3.05531	0.749737	1.98087	1.73211	Genus:[Eubacterium] eligens group	3.15e-65	0.705016	0.00224828	0.453413	0.0476058	0.0832548	Genus:[Eubacterium] eligens group	7.23e-65	0.773309	0.00761258	0.69329	0.0909695	0.15017	Genus:[Eubacterium] eligens group	TRUE	FALSE	TRUE	FALSE	FALSE	FALSE
4	Genus:[Eubacterium] fissicatena group	-3.07087	0.327279	0.762994	0.422708	0.738629	0.367678	Genus:[Eubacterium] fissicatena group	0.0418896	0.231694	0.292377	0.585182	0.29788	0.209687	Genus:[Eubacterium] fissicatena group	-73.3088	1.41255	2.60962	0.722353	2.47962	1.75346	Genus:[Eubacterium] fissicatena group	0	0.157789	0.00906429	0.470077	0.0131523	0.0795231	Genus:[Eubacterium] fissicatena group	0	0.271045	0.0249915	0.703294	0.0347725	0.144803	Genus:[Eubacterium] fissicatena group	TRUE	FALSE	TRUE	FALSE	TRUE	FALSE
5	Genus:[Eubacterium] hallii group	1.87172	-0.133027	-0.0384457	0.228144	-0.450448	0.120312	Genus:[Eubacterium] hallii group	0.169752	0.510994	0.293862	0.725529	0.294228	0.37406	Genus:[Eubacterium] hallii group	11.0262	-0.260329	-0.130829	0.314452	-1.53095	0.321639	Genus:[Eubacterium] hallii group	2.86e-28	0.79461	0.89591	0.753178	0.125782	0.747726	Genus:[Eubacterium] hallii group	5.51e-28	0.851999	0.954036	0.897304	0.212946	0.864803	Genus:[Eubacterium] hallii group	TRUE	FALSE	FALSE	FALSE	FALSE	FALSE
6	Genus:[Eubacterium] ruminantium group	-2.37773	2.01593	2.0109	1.26406	2.93837	2.38339	Genus:[Eubacterium] ruminantium group	0.605659	0.632641	0.862408	1.56957	0.797066	0.609259	Genus:[Eubacterium] ruminantium group	-3.92585	3.18653	2.33173	0.805355	3.68648	3.91195	Genus:[Eubacterium] ruminantium group	8.64e-05	0.0014399	0.019715	0.420615	0.000227373	9.16e-05	Genus:[Eubacterium] ruminantium group	0.000115833	0.00578958	0.0464023	0.682174	0.00121897	0.000552185	Genus:[Eubacterium] ruminantium group	TRUE	TRUE	TRUE	FALSE	TRUE	TRUE
7	Genus:[Eubacterium] siraeum group	0.615155	-0.651564	0.0221544	0.794584	0.00231089	-0.133322	Genus:[Eubacterium] siraeum group	0.0661024	0.274729	0.271832	0.96699	0.223417	0.19803	Genus:[Eubacterium] siraeum group	9.30609	-2.37166	0.0815005	0.821709	0.0103434	-0.673239	Genus:[Eubacterium] siraeum group	1.33e-20	0.0177084	0.935044	0.411243	0.991747	0.500795	Genus:[Eubacterium] siraeum group	2.39e-20	0.048137	0.954036	0.672626	0.991747	0.648681	Genus:[Eubacterium] siraeum group	TRUE	TRUE	FALSE	FALSE	FALSE	FALSE
8	Genus:[Eubacterium] ventriosum group	0.465314	0.458799	0.793035	0.792842	1.04455	1.1554	Genus:[Eubacterium] ventriosum group	0.213533	0.28219	0.367201	0.294739	0.412999	0.284578	Genus:[Eubacterium] ventriosum group	2.17912	1.62585	2.15967	2.68998	2.52917	4.06005	Genus:[Eubacterium] ventriosum group	0.0293227	0.103981	0.0307979	0.0071457	0.0114332	4.91e-05	Genus:[Eubacterium] ventriosum group	0.0349338	0.194838	0.0675454	0.068956	0.0312627	0.000326523	Genus:[Eubacterium] ventriosum group	TRUE	FALSE	FALSE	FALSE	TRUE	TRUE
9	Genus:[Eubacterium] xylanophilum group	-1.13184	1.02356	-0.14271	-0.094654	-0.126117	0.583609	Genus:[Eubacterium] xylanophilum group	0.0919484	0.332673	0.661348	1.36052	0.879386	0.623801	Genus:[Eubacterium] xylanophilum group	-12.3095	3.07676	-0.215786	-0.069572	-0.143414	0.935569	Genus:[Eubacterium] xylanophilum group	8.06e-35	0.00209265	0.829155	0.944534	0.885963	0.349495	Genus:[Eubacterium] xylanophilum group	1.64e-34	0.00765235	0.914439	0.969655	0.89524	0.503377	Genus:[Eubacterium] xylanophilum group	TRUE	TRUE	FALSE	FALSE	FALSE	FALSE
10	Genus:[Ruminococcus] gauvreauii group	1.15336	-0.346367	0.107379	0.348283	0.103992	-0.00734474	Genus:[Ruminococcus] gauvreauii group	0.275448	0.397637	0.294715	0.279661	0.292156	0.32165	Genus:[Ruminococcus] gauvreauii group	4.18722	-0.871065	0.364349	1.24537	0.355948	-0.0228345	Genus:[Ruminococcus] gauvreauii group	2.82e-05	0.383719	0.715598	0.212995	0.72188	0.981782	Genus:[Ruminococcus] gauvreauii group	3.89e-05	0.544542	0.844257	0.503438	0.77834	0.981782	Genus:[Ruminococcus] gauvreauii group	TRUE	FALSE	FALSE	FALSE	FALSE	FALSE
11	Genus:[Ruminococcus] gnavus group	0.318359	0.472384	1.31831	1.30829	1.1645	1.04087	Genus:[Ruminococcus] gnavus group	0.0951886	0.208284	0.228128	0.3364	0.143502	0.248281	Genus:[Ruminococcus] gnavus group	3.3445	2.26798	5.77881	3.88909	8.11488	4.19232	Genus:[Ruminococcus] gnavus group	0.000824297	0.0233302	7.52e-09	0.000100622	4.86e-16	2.76e-05	Genus:[Ruminococcus] gnavus group	0.00106059	0.0584769	6.6e-08	0.00215778	9.38e-15	0.000204962	Genus:[Ruminococcus] gnavus group	TRUE	FALSE	TRUE	TRUE	TRUE	TRUE
12	Genus:[Ruminococcus] torques group	2.71028	0.0236946	0.0811228	0.181952	-0.517586	0.353537	Genus:[Ruminococcus] torques group	0.0873512	0.242929	0.141951	0.242528	0.240469	0.265008	Genus:[Ruminococcus] torques group	31.0274	0.0975372	0.571484	0.750232	-2.1524	1.33406	Genus:[Ruminococcus] torques group	2.3e-211	0.9223	0.567672	0.453115	0.031366	0.182185	Genus:[Ruminococcus] torques group	7.4e-211	0.95701	0.716083	0.69329	0.0680183	0.305753	Genus:[Ruminococcus] torques group	TRUE	FALSE	FALSE	FALSE	FALSE	FALSE
13	Genus:Acetanaerobacterium	-1.78047	-1.36548	-1.27363	-1.00285	-1.11841	-0.456571	Genus:Acetanaerobacterium	0.559997	0.582806	0.596015	0.950824	0.585731	0.616616	Genus:Acetanaerobacterium	-3.17943	-2.34294	-2.13691	-1.05471	-1.90943	-0.740446	Genus:Acetanaerobacterium	0.00147564	0.0191323	0.0326054	0.291556	0.0562063	0.459029	Genus:Acetanaerobacterium	0.00186143	0.0505826	0.0686632	0.574188	0.105319	0.609584	Genus:Acetanaerobacterium	TRUE	FALSE	FALSE	FALSE	FALSE	FALSE
14	Genus:Acidaminococcus	3.72378	-1.82829	-0.903112	-0.654431	-1.91393	-1.15687	Genus:Acidaminococcus	0.100222	0.359162	0.516778	0.86425	0.485134	0.444078	Genus:Acidaminococcus	37.1554	-5.09044	-1.74758	-0.757224	-3.94516	-2.6051	Genus:Acidaminococcus	3.59e-302	3.57e-07	0.0805364	0.448915	7.97e-05	0.00918463	Genus:Acidaminococcus	1.31e-301	3e-06	0.149222	0.69329	0.000439742	0.0276974	Genus:Acidaminococcus	TRUE	TRUE	FALSE	FALSE	TRUE	TRUE
15	Genus:Actinomyces	-0.630477	-1.07029	0.0805499	0.306202	-0.744334	-0.0257495	Genus:Actinomyces	0.293885	0.745973	0.491987	0.308061	0.602819	0.389731	Genus:Actinomyces	-2.14532	-1.43476	0.163723	0.993966	-1.23476	-0.0660701	Genus:Actinomyces	0.0319272	0.151356	0.869949	0.32024	0.216921	0.947322	Genus:Actinomyces	0.0378034	0.267546	0.93799	0.600061	0.329652	0.952256	Genus:Actinomyces	TRUE	FALSE	FALSE	FALSE	FALSE	FALSE
16	Genus:Adlercreutzia	0.681744	1.08867	0.762892	0.417949	0.515994	1.30611	Genus:Adlercreutzia	0.0822801	0.168289	0.156941	0.119959	0.336848	0.267746	Genus:Adlercreutzia	8.28565	6.46905	4.86102	3.4841	1.53183	4.87818	Genus:Adlercreutzia	1.17e-16	9.86e-11	1.17e-06	0.000493793	0.125564	1.07e-06	Genus:Adlercreutzia	2.02e-16	1.8e-09	7.51e-06	0.00742653	0.212946	8.98e-06	Genus:Adlercreutzia	TRUE	TRUE	TRUE	TRUE	FALSE	TRUE
17	Genus:Agathobacter	3.99901	0.809447	1.15368	1.41483	0.92443	1.29945	Genus:Agathobacter	0.0811835	0.130247	0.14876	0.146853	0.114259	0.149513	Genus:Agathobacter	49.2588	6.21472	7.75528	9.63434	8.09064	8.69122	Genus:Agathobacter	0	5.14e-10	8.82e-15	5.73e-22	5.94e-16	3.59e-18	Genus:Agathobacter	0	7.63e-09	1.89e-13	1.11e-19	1.04e-14	1.73e-16	Genus:Agathobacter	TRUE	TRUE	TRUE	TRUE	TRUE	TRUE
18	Genus:Akkermansia	4.61807	-0.816896	0.265975	-0.787193	-0.285206	-0.0487643	Genus:Akkermansia	0.0523245	0.460486	0.139985	0.1484	0.0902354	0.410963	Genus:Akkermansia	88.2582	-1.77399	1.90002	-5.30453	-3.16069	-0.118659	Genus:Akkermansia	0	0.0760655	0.05743	1.13e-07	0.00157397	0.905546	Genus:Akkermansia	0	0.152923	0.108667	3.63e-06	0.00675059	0.923915	Genus:Akkermansia	TRUE	FALSE	FALSE	TRUE	TRUE	FALSE
19	Genus:Alistipes	4.20083	-2.26163	-2.235	-0.760324	-2.57792	-2.04442	Genus:Alistipes	0.305683	0.349919	0.35165	0.325661	0.323434	0.358607	Genus:Alistipes	13.7424	-6.4633	-6.35573	-2.33471	-7.97046	-5.70101	Genus:Alistipes	5.66e-43	1.02e-10	2.07e-10	0.0195587	1.58e-15	1.19e-08	Genus:Alistipes	1.19e-42	1.8e-09	2.22e-09	0.150993	2.35e-14	1.35e-07	Genus:Alistipes	TRUE	TRUE	TRUE	FALSE	TRUE	TRUE
20	Genus:Allisonella	1.37873	-1.23985	-0.115865	-1.17733	-1.85785	-0.480545	Genus:Allisonella	0.136871	0.35358	0.580659	0.942297	0.923143	0.656668	Genus:Allisonella	10.0732	-3.50655	-0.19954	-1.24943	-2.01252	-0.731794	Genus:Allisonella	7.25e-24	0.00045395	0.84184	0.211508	0.0441647	0.464295	Genus:Allisonella	1.33e-23	0.00219031	0.923154	0.503438	0.0860988	0.609584	Genus:Allisonella	TRUE	TRUE	FALSE	FALSE	FALSE	FALSE
21	Genus:Alloprevotella	-0.252151	-1.37211	-1.59292	0.109826	-0.394915	-0.824168	Genus:Alloprevotella	0.178125	0.402335	0.648922	0.91502	0.602456	0.435177	Genus:Alloprevotella	-1.41558	-3.41037	-2.45472	0.120026	-0.655508	-1.89387	Genus:Alloprevotella	0.156897	0.000648752	0.0140994	0.904463	0.51214	0.0582424	Genus:Alloprevotella	0.173035	0.00305388	0.035805	0.953113	0.615176	0.114702	Genus:Alloprevotella	FALSE	TRUE	TRUE	FALSE	FALSE	FALSE
22	Genus:Alloscardovia	-3.07087	0.271493	0.468113	1.19024	-0.186366	-0.0215043	Genus:Alloscardovia	0.0418896	0.408393	0.330606	0.194468	0.256481	0.170422	Genus:Alloscardovia	-73.3088	0.664783	1.41592	6.12048	-0.726627	-0.126182	Genus:Alloscardovia	0	0.506189	0.156798	9.33e-10	0.467455	0.899587	Genus:Alloscardovia	0	0.660098	0.252184	4.5e-08	0.582056	0.923513	Genus:Alloscardovia	TRUE	FALSE	FALSE	TRUE	FALSE	FALSE
23	Genus:Anaerofilum	-0.873649	-1.69666	-0.455758	-0.661803	-0.698575	-0.607697	Genus:Anaerofilum	0.0418896	0.373676	0.273599	0.355055	0.44245	0.357236	Genus:Anaerofilum	-20.856	-4.54045	-1.66579	-1.86395	-1.57888	-1.70111	Genus:Anaerofilum	1.34e-96	5.61e-06	0.0957555	0.0623291	0.114364	0.0889229	Genus:Anaerofilum	3.65e-96	3.61e-05	0.171119	0.334153	0.19885	0.158909	Genus:Anaerofilum	TRUE	TRUE	FALSE	FALSE	FALSE	FALSE
24	Genus:Anaerosporobacter	-3.07087	-0.0750809	0.016771	1.04664	0.229523	0.300383	Genus:Anaerosporobacter	0.0418896	0.166795	0.208306	0.728981	0.506398	0.155109	Genus:Anaerosporobacter	-73.3088	-0.450138	0.0805114	1.43576	0.453245	1.93659	Genus:Anaerosporobacter	0	0.652611	0.935831	0.151071	0.650372	0.0527956	Genus:Anaerosporobacter	0	0.736572	0.954036	0.449362	0.723907	0.108079	Genus:Anaerosporobacter	TRUE	FALSE	FALSE	FALSE	FALSE	FALSE
25	Genus:Anaerostignum	-1.273	-1.87296	-1.7811	-0.68202	-1.98424	-1.81938	Genus:Anaerostignum	0.755778	0.77283	0.782839	1.14	0.797012	0.773621	Genus:Anaerostignum	-1.68435	-2.4235	-2.27519	-0.598262	-2.4896	-2.35177	Genus:Anaerostignum	0.0921134	0.0153716	0.0228948	0.549665	0.0127887	0.0186843	Genus:Anaerostignum	0.104576	0.0436282	0.0513802	0.757752	0.0342808	0.0500842	Genus:Anaerostignum	FALSE	TRUE	FALSE	FALSE	TRUE	FALSE
26	Genus:Anaerostipes	2.44155	1.20761	1.4138	1.39773	1.30339	1.47635	Genus:Anaerostipes	0.0778164	0.243679	0.169401	0.433137	0.253972	0.286438	Genus:Anaerostipes	31.3758	4.95574	8.34585	3.22699	5.13203	5.15416	Genus:Anaerostipes	4.33e-216	7.21e-07	7.07e-17	0.00125102	2.87e-07	2.55e-07	Genus:Anaerostipes	1.42e-215	5.35e-06	1.95e-15	0.0142027	2.05e-06	2.46e-06	Genus:Anaerostipes	TRUE	TRUE	TRUE	TRUE	TRUE	TRUE
27	Genus:Anaerotruncus	-3.07087	-0.0750809	0.24782	0.592983	-0.186366	0.300383	Genus:Anaerotruncus	0.0418896	0.166795	0.182137	0.404065	0.256481	0.401813	Genus:Anaerotruncus	-73.3088	-0.450138	1.36062	1.46755	-0.726627	0.747571	Genus:Anaerotruncus	0	0.652611	0.173633	0.142228	0.467455	0.454719	Genus:Anaerotruncus	0	0.736572	0.268089	0.449362	0.582056	0.60945	Genus:Anaerotruncus	TRUE	FALSE	FALSE	FALSE	FALSE	FALSE
28	Genus:Angelakisella	-2.01152	-0.859779	-1.04258	-1.2339	-1.24572	-1.08086	Genus:Angelakisella	0.407867	0.428682	0.456062	0.574354	0.479983	0.440051	Genus:Angelakisella	-4.93181	-2.00563	-2.28605	-2.14832	-2.59534	-2.45621	Genus:Angelakisella	8.15e-07	0.0448955	0.0222513	0.0316883	0.0094498	0.0140413	Genus:Angelakisella	1.2e-06	0.104057	0.0505235	0.207659	0.0276335	0.0387138	Genus:Angelakisella	TRUE	FALSE	FALSE	FALSE	TRUE	TRUE
29	Genus:Atopobium	-2.70467	0.0451925	-0.118384	-0.540749	0.113871	-0.11045	Genus:Atopobium	0.294079	0.417741	0.372915	0.500009	0.333543	0.420237	Genus:Atopobium	-9.1971	0.108183	-0.317456	-1.08148	0.341398	-0.262827	Genus:Atopobium	3.68e-20	0.91385	0.750898	0.279484	0.732804	0.792684	Genus:Atopobium	6.51e-20	0.953368	0.85249	0.566035	0.785728	0.89993	Genus:Atopobium	TRUE	FALSE	FALSE	FALSE	FALSE	FALSE
30	Genus:Bacteroides	7.73816	-0.915537	-0.511191	0.392168	-0.726044	-0.482856	Genus:Bacteroides	0.0910822	0.304617	0.313336	0.694063	0.398069	0.318084	Genus:Bacteroides	84.958	-3.00553	-1.63145	0.565032	-1.82392	-1.51801	Genus:Bacteroides	0	0.00265117	0.102796	0.572052	0.0681649	0.129011	Genus:Bacteroides	0	0.00947547	0.18036	0.783021	0.125294	0.226356	Genus:Bacteroides	TRUE	TRUE	FALSE	FALSE	FALSE	FALSE
31	Genus:Barnesiella	1.03494	-1.93472	-2.78108	-0.318768	-3.903	-2.58717	Genus:Barnesiella	0.129541	0.413376	0.465247	0.644199	0.488262	0.711394	Genus:Barnesiella	7.98929	-4.68029	-5.97764	-0.494829	-7.99365	-3.63676	Genus:Barnesiella	1.36e-15	2.86e-06	2.26e-09	0.620721	1.31e-15	0.000276094	Genus:Barnesiella	2.3e-15	1.91e-05	2.3e-08	0.829991	2.11e-14	0.00133215	Genus:Barnesiella	TRUE	TRUE	TRUE	FALSE	TRUE	TRUE
32	Genus:Bifidobacterium	4.42494	0.4728	0.474716	1.4506	-0.269881	-0.03413	Genus:Bifidobacterium	0.236748	0.267432	0.346305	0.551733	0.291051	0.300436	Genus:Bifidobacterium	18.6905	1.76793	1.3708	2.62917	-0.927264	-0.113602	Genus:Bifidobacterium	5.92e-78	0.0770725	0.170436	0.00855929	0.353789	0.909554	Genus:Bifidobacterium	1.43e-77	0.153351	0.267432	0.0786639	0.474176	0.923915	Genus:Bifidobacterium	TRUE	FALSE	FALSE	FALSE	FALSE	FALSE
33	Genus:Bilophila	3.50505	-2.11092	-0.947527	-0.998976	-1.52006	-1.24314	Genus:Bilophila	0.0350044	0.588712	0.144508	0.28701	0.0850662	0.39724	Genus:Bilophila	100.132	-3.58566	-6.55691	-3.48063	-17.8692	-3.12944	Genus:Bilophila	0	0.000336227	5.49e-11	0.000500232	2.05e-71	0.00175139	Genus:Bilophila	0	0.00166389	7.07e-10	0.00742653	3.96e-69	0.00662782	Genus:Bilophila	TRUE	TRUE	TRUE	TRUE	TRUE	TRUE
34	Genus:Blautia	3.67116	0.429759	0.809352	0.791151	0.477937	0.958881	Genus:Blautia	0.180878	0.228204	0.19088	0.342639	0.229948	0.264968	Genus:Blautia	20.2964	1.88322	4.2401	2.309	2.07846	3.61885	Genus:Blautia	1.38e-91	0.05967	2.23e-05	0.0209438	0.0376671	0.00029591	Genus:Blautia	3.56e-91	0.123831	0.000116539	0.155468	0.076009	0.00139294	Genus:Blautia	TRUE	FALSE	TRUE	FALSE	FALSE	TRUE
35	Genus:Brevundimonas	-3.07087	1.37469	0.468113	0.624754	1.38225	0.7609	Genus:Brevundimonas	0.0418896	0.797195	0.362345	0.424399	0.489602	0.313248	Genus:Brevundimonas	-73.3088	1.72441	1.2919	1.47209	2.8232	2.42907	Genus:Brevundimonas	0	0.0846338	0.196393	0.140996	0.00475464	0.0151377	Genus:Brevundimonas	0	0.164993	0.296124	0.449362	0.0155906	0.041149	Genus:Brevundimonas	TRUE	FALSE	FALSE	FALSE	TRUE	TRUE
36	Genus:Butyricicoccus	3.0452	-1.00896	-0.0420164	-0.247639	-0.430328	-0.182746	Genus:Butyricicoccus	0.164972	0.231948	0.240651	0.273797	0.334873	0.303145	Genus:Butyricicoccus	18.4588	-4.34994	-0.174595	-0.90446	-1.28505	-0.602833	Genus:Butyricicoccus	4.43e-76	1.36e-05	0.861398	0.365752	0.198775	0.54662	Genus:Butyricicoccus	1.05e-75	8.21e-05	0.933988	0.635946	0.311899	0.689527	Genus:Butyricicoccus	TRUE	TRUE	FALSE	FALSE	FALSE	FALSE
37	Genus:Butyricimonas	3.94205	-2.5425	-2.55757	-1.26899	-3.07381	-2.12822	Genus:Butyricimonas	0.0571735	0.470426	0.43175	0.635717	0.317512	0.261982	Genus:Butyricimonas	68.9489	-5.40468	-5.92372	-1.99615	-9.68093	-8.12354	Genus:Butyricimonas	0	6.49e-08	3.15e-09	0.0459171	3.63e-22	4.53e-16	Genus:Butyricimonas	0	5.7e-07	2.89e-08	0.268546	1.4e-20	1.75e-14	Genus:Butyricimonas	TRUE	TRUE	TRUE	FALSE	TRUE	TRUE
38	Genus:Butyrivibrio	-0.0178577	0.0760531	0.0454718	1.28092	0.339836	0.0505884	Genus:Butyrivibrio	0.110343	0.269606	0.379118	0.909778	0.375559	0.118562	Genus:Butyrivibrio	-0.161838	0.28209	0.119941	1.40795	0.90488	0.426684	Genus:Butyrivibrio	0.871434	0.777875	0.90453	0.159146	0.365529	0.669609	Genus:Butyrivibrio	0.880559	0.838714	0.954036	0.449362	0.486531	0.803084	Genus:Butyrivibrio	FALSE	FALSE	FALSE	FALSE	FALSE	FALSE
39	Genus:CAG-352	1.31057	-3.08636	-2.38227	0.00462402	-2.31186	-2.20014	Genus:CAG-352	0.113375	0.410113	0.57149	0.191811	0.516591	0.441471	Genus:CAG-352	11.5596	-7.52565	-4.16852	0.0241072	-4.47522	-4.98366	Genus:CAG-352	6.6e-31	5.25e-14	3.07e-05	0.980767	7.63e-06	6.24e-07	Genus:CAG-352	1.29e-30	1.45e-12	0.000151718	0.990615	4.91e-05	5.47e-06	Genus:CAG-352	TRUE	TRUE	TRUE	FALSE	TRUE	TRUE
40	Genus:CAG-56	0.321821	-0.156308	1.23094	1.05653	1.59301	1.00974	Genus:CAG-56	0.1635	0.407885	0.467454	0.868974	0.359392	0.450792	Genus:CAG-56	1.96833	-0.383215	2.63329	1.21584	4.43252	2.23992	Genus:CAG-56	0.0490304	0.70156	0.00845622	0.224045	9.31e-06	0.0250959	Genus:CAG-56	0.0577004	0.773309	0.0236529	0.51277	5.8e-05	0.0620962	Genus:CAG-56	FALSE	FALSE	TRUE	FALSE	TRUE	FALSE
41	Genus:CAG-873	2.94487	-2.09902	-1.86766	-0.736927	-2.17633	-1.63384	Genus:CAG-873	0.626961	0.682494	0.65656	0.812447	0.63509	0.712819	Genus:CAG-873	4.69705	-3.07551	-2.84462	-0.907046	-3.42681	-2.29208	Genus:CAG-873	2.64e-06	0.00210142	0.00444649	0.364382	0.000610724	0.0219011	Genus:CAG-873	3.83e-06	0.00765235	0.0138415	0.635946	0.00299498	0.0558061	Genus:CAG-873	TRUE	TRUE	TRUE	FALSE	TRUE	FALSE
42	Genus:Candidatus Soleaferrea	1.82301	-3.18425	-3.10081	-1.09577	-3.96057	-2.81449	Genus:Candidatus Soleaferrea	0.166897	0.526295	0.328177	0.573147	0.302851	0.198005	Genus:Candidatus Soleaferrea	10.923	-6.05031	-9.44859	-1.91184	-13.0776	-14.2142	Genus:Candidatus Soleaferrea	8.95e-28	1.45e-09	3.43e-21	0.0558964	4.42e-39	7.48e-46	Genus:Candidatus Soleaferrea	1.69e-27	1.74e-08	2.81e-19	0.317294	4.27e-37	7.22e-44	Genus:Candidatus Soleaferrea	TRUE	TRUE	TRUE	FALSE	TRUE	TRUE
43	Genus:Caproiciproducens	-3.07087	-0.0750809	0.24782	0.557863	0.561168	0.658735	Genus:Caproiciproducens	0.0418896	0.166795	0.182137	0.382377	0.215532	0.346724	Genus:Caproiciproducens	-73.3088	-0.450138	1.36062	1.45893	2.60365	1.89988	Genus:Caproiciproducens	0	0.652611	0.173633	0.144583	0.00922382	0.0574487	Genus:Caproiciproducens	0	0.736572	0.268089	0.449362	0.0276335	0.114305	Genus:Caproiciproducens	TRUE	FALSE	FALSE	FALSE	TRUE	FALSE
44	Genus:Catenibacterium	4.70636	1.13811	0.668139	-0.0814413	-0.454487	0.69747	Genus:Catenibacterium	0.13241	0.4239	0.598461	0.645117	0.858868	0.623673	Genus:Catenibacterium	35.5438	2.68486	1.11643	-0.126243	-0.52917	1.11833	Genus:Catenibacterium	1.03e-276	0.00725607	0.264239	0.89954	0.596688	0.263427	Genus:Catenibacterium	3.56e-276	0.0229577	0.386349	0.953113	0.68548	0.391088	Genus:Catenibacterium	TRUE	TRUE	FALSE	FALSE	FALSE	FALSE
45	Genus:CHKCI002	-1.78047	0.486651	-0.949311	0.152398	-0.997187	0.152333	Genus:CHKCI002	0.559997	0.918879	0.605061	0.627751	0.61474	0.924692	Genus:CHKCI002	-3.17943	0.529614	-1.56895	0.242769	-1.62213	0.164739	Genus:CHKCI002	0.00147564	0.596379	0.116659	0.808185	0.104776	0.869149	Genus:CHKCI002	0.00186143	0.736572	0.201029	0.912162	0.185521	0.923513	Genus:CHKCI002	TRUE	FALSE	FALSE	FALSE	FALSE	FALSE
46	Genus:Christensenella	-3.07087	-0.0750809	0.016771	-0.174545	0.135522	0.417941	Genus:Christensenella	0.0418896	0.166795	0.208306	0.406548	0.159261	0.350768	Genus:Christensenella	-73.3088	-0.450138	0.0805114	-0.429334	0.850943	1.1915	Genus:Christensenella	0	0.652611	0.935831	0.66768	0.394801	0.233456	Genus:Christensenella	0	0.736572	0.954036	0.842237	0.518344	0.365624	Genus:Christensenella	TRUE	FALSE	FALSE	FALSE	FALSE	FALSE
47	Genus:Christensenellaceae R-7 group	4.12768	-0.530371	0.089809	0.149696	-0.382578	-0.106866	Genus:Christensenellaceae R-7 group	0.0973558	0.16362	0.12488	0.200905	0.165472	0.21238	Genus:Christensenellaceae R-7 group	42.3979	-3.24148	0.719164	0.745108	-2.31204	-0.503183	Genus:Christensenellaceae R-7 group	0	0.00118909	0.47204	0.456206	0.0207752	0.614835	Genus:Christensenellaceae R-7 group	0	0.00488287	0.623998	0.69329	0.0501203	0.760662	Genus:Christensenellaceae R-7 group	TRUE	TRUE	FALSE	FALSE	FALSE	FALSE
48	Genus:Citrobacter	6.17783	0.214044	0.642081	-1.88524	-0.102981	1.03644	Genus:Citrobacter	0.196797	0.308468	0.30138	1.10106	0.229087	0.262734	Genus:Citrobacter	31.3919	0.693894	2.13047	-1.71221	-0.449528	3.94482	Genus:Citrobacter	2.61e-216	0.487749	0.033133	0.0868578	0.653051	7.99e-05	Genus:Citrobacter	8.68e-216	0.649211	0.0686632	0.396573	0.723907	0.000497198	Genus:Citrobacter	TRUE	FALSE	FALSE	FALSE	FALSE	TRUE
49	Genus:Cloacibacillus	-1.53917	-1.60679	0.0159015	0.0598543	-1.15143	-0.51462	Genus:Cloacibacillus	0.633166	0.653426	0.844045	0.720731	0.813104	0.872201	Genus:Cloacibacillus	-2.43091	-2.45902	0.0188396	0.0830466	-1.41609	-0.590024	Genus:Cloacibacillus	0.0150611	0.0139316	0.984969	0.933814	0.156749	0.555175	Genus:Cloacibacillus	0.0183975	0.0413662	0.985265	0.963776	0.254223	0.695771	Genus:Cloacibacillus	TRUE	TRUE	FALSE	FALSE	FALSE	FALSE
50	Genus:Clostridium sensu stricto 1	7.72216	-3.98751	-1.84502	-2.71207	-2.60802	-2.69943	Genus:Clostridium sensu stricto 1	0.239151	0.676426	0.716965	1.1594	1.0117	0.778253	Genus:Clostridium sensu stricto 1	32.2899	-5.89497	-2.57337	-2.3392	-2.57786	-3.46858	Genus:Clostridium sensu stricto 1	9.7e-229	3.75e-09	0.0100714	0.0193252	0.00994145	0.000523221	Genus:Clostridium sensu stricto 1	3.29e-228	4.02e-08	0.0273771	0.150993	0.0286373	0.00224404	Genus:Clostridium sensu stricto 1	TRUE	TRUE	TRUE	FALSE	TRUE	TRUE
51	Genus:Clostridium sensu stricto 13	2.78554	-5.93149	-5.47344	-1.10659	-6.04278	-5.27877	Genus:Clostridium sensu stricto 13	0.659112	0.678597	0.752476	1.58869	0.706014	0.789161	Genus:Clostridium sensu stricto 13	4.2262	-8.74082	-7.2739	-0.696543	-8.55901	-6.68909	Genus:Clostridium sensu stricto 13	2.38e-05	2.31e-18	3.49e-13	0.486089	1.14e-17	2.25e-11	Genus:Clostridium sensu stricto 13	3.3e-05	1.49e-16	6.13e-12	0.709525	2.75e-16	4.33e-10	Genus:Clostridium sensu stricto 13	TRUE	TRUE	TRUE	FALSE	TRUE	TRUE
52	Genus:Colidextribacter	1.17458	-0.915124	-1.03412	0.276561	-0.868354	-0.894752	Genus:Colidextribacter	0.144028	0.288414	0.491525	0.52705	0.253668	0.255526	Genus:Colidextribacter	8.1552	-3.17296	-2.1039	0.524735	-3.4232	-3.50161	Genus:Colidextribacter	3.49e-16	0.00150896	0.0353869	0.599767	0.000618895	0.000462459	Genus:Colidextribacter	5.95e-16	0.00594345	0.0718913	0.814687	0.00299498	0.00202851	Genus:Colidextribacter	TRUE	TRUE	FALSE	FALSE	TRUE	TRUE
53	Genus:Collinsella	2.48852	1.39494	0.699748	0.706268	-0.2256	0.392007	Genus:Collinsella	0.227193	0.323898	0.457091	0.399154	0.388705	0.345769	Genus:Collinsella	10.9533	4.30672	1.53087	1.76941	-0.580388	1.13373	Genus:Collinsella	6.41e-28	1.66e-05	0.125801	0.076825	0.561653	0.256909	Genus:Collinsella	1.22e-27	9.69e-05	0.214863	0.380185	0.653006	0.391088	Genus:Collinsella	TRUE	TRUE	FALSE	FALSE	FALSE	FALSE
54	Genus:Coprobacter	-3.07087	-0.0750809	0.285011	-0.174545	0.135522	0.739828	Genus:Coprobacter	0.0418896	0.166795	0.320277	0.406548	0.434902	0.351251	Genus:Coprobacter	-73.3088	-0.450138	0.889888	-0.429334	0.311614	2.10627	Genus:Coprobacter	0	0.652611	0.373526	0.66768	0.755334	0.0351812	Genus:Coprobacter	0	0.736572	0.51128	0.842237	0.800986	0.0798821	Genus:Coprobacter	TRUE	FALSE	FALSE	FALSE	FALSE	FALSE
55	Genus:Coprococcus	2.71936	0.394482	0.344016	0.893917	0.197057	0.468457	Genus:Coprococcus	0.104241	0.339015	0.200523	0.268488	0.145521	0.267056	Genus:Coprococcus	26.0872	1.16361	1.71559	3.32945	1.35415	1.75415	Genus:Coprococcus	5.09e-150	0.244582	0.0862367	0.000870187	0.17569	0.0794049	Genus:Coprococcus	1.51e-149	0.371687	0.155548	0.0119962	0.282063	0.144803	Genus:Coprococcus	TRUE	FALSE	FALSE	TRUE	FALSE	FALSE
56	Genus:Defluviitaleaceae UCG-011	-0.536906	-1.30127	0.182276	-0.0711599	-0.363407	0.0937318	Genus:Defluviitaleaceae UCG-011	0.288477	0.677573	0.327922	0.303143	0.484317	0.310936	Genus:Defluviitaleaceae UCG-011	-1.86118	-1.92049	0.555851	-0.234741	-0.750349	0.301451	Genus:Defluviitaleaceae UCG-011	0.0627193	0.0547964	0.578313	0.81441	0.453045	0.763071	Genus:Defluviitaleaceae UCG-011	0.072484	0.114953	0.723639	0.913844	0.579057	0.871436	Genus:Defluviitaleaceae UCG-011	FALSE	FALSE	FALSE	FALSE	FALSE	FALSE
57	Genus:Desulfovibrio	1.05102	-1.22842	-0.142274	-0.0753807	-0.599721	-0.18054	Genus:Desulfovibrio	0.243016	0.463973	0.313827	0.557247	0.282547	0.386215	Genus:Desulfovibrio	4.32491	-2.64761	-0.453352	-0.135273	-2.12255	-0.46746	Genus:Desulfovibrio	1.53e-05	0.00810634	0.650295	0.892396	0.0337913	0.640171	Genus:Desulfovibrio	2.17e-05	0.0248337	0.774735	0.95156	0.0703811	0.786962	Genus:Desulfovibrio	TRUE	TRUE	FALSE	FALSE	FALSE	FALSE
58	Genus:Dialister	4.80293	-0.568833	0.350475	-0.0058375	-0.0253826	0.183657	Genus:Dialister	0.0862328	0.285484	0.150751	0.128881	0.10695	0.12836	Genus:Dialister	55.6972	-1.99252	2.32487	-0.0452938	-0.237331	1.43079	Genus:Dialister	0	0.0463137	0.0200791	0.963873	0.8124	0.152489	Genus:Dialister	0	0.104057	0.04669	0.984273	0.838095	0.262771	Genus:Dialister	TRUE	FALSE	TRUE	FALSE	FALSE	FALSE
59	Genus:Dielma	-2.47362	-0.397681	-0.0136159	0.287553	-0.148008	-0.618757	Genus:Dielma	0.527385	0.543643	0.61905	0.742418	0.596089	0.552652	Genus:Dielma	-4.69035	-0.731511	-0.0219949	0.38732	-0.248299	-1.11961	Genus:Dielma	2.73e-06	0.464467	0.982452	0.698519	0.803903	0.262878	Genus:Dielma	3.93e-06	0.630091	0.985265	0.869769	0.834158	0.391088	Genus:Dielma	TRUE	FALSE	FALSE	FALSE	FALSE	FALSE
60	Genus:DNF00809	-3.07087	0.444779	1.07143	-0.174545	0.293213	0.417941	Genus:DNF00809	0.0418896	0.327181	0.392282	0.406548	0.257028	0.433646	Genus:DNF00809	-73.3088	1.35943	2.73127	-0.429334	1.14078	0.963782	Genus:DNF00809	0	0.174011	0.00630917	0.66768	0.253961	0.335155	Genus:DNF00809	0	0.287043	0.0179069	0.842237	0.370503	0.486353	Genus:DNF00809	TRUE	FALSE	TRUE	FALSE	FALSE	FALSE
61	Genus:Dorea	3.04625	-0.165437	0.637789	-0.171956	0.422514	0.369379	Genus:Dorea	0.0439956	0.229598	0.0990747	0.269021	0.0632079	0.174265	Genus:Dorea	69.24	-0.720551	6.43745	-0.639192	6.68452	2.11965	Genus:Dorea	0	0.471186	1.21e-10	0.522698	2.32e-11	0.0340359	Genus:Dorea	0	0.63152	1.38e-09	0.734562	2.56e-10	0.0791437	Genus:Dorea	TRUE	FALSE	TRUE	FALSE	TRUE	FALSE
62	Genus:DTU089	-2.0723	0.770781	0.596464	0.779522	0.92703	0.606224	Genus:DTU089	0.370156	0.386328	0.540068	0.643612	0.526917	0.492396	Genus:DTU089	-5.59844	1.99515	1.10442	1.21117	1.75935	1.23117	Genus:DTU089	2.16e-08	0.0460268	0.26941	0.225831	0.0785182	0.218258	Genus:DTU089	3.29e-08	0.104057	0.38803	0.51277	0.141626	0.348131	Genus:DTU089	TRUE	FALSE	FALSE	FALSE	FALSE	FALSE
63	Genus:Eggerthella	2.14262	-0.561857	-0.665405	-0.47638	-1.16578	-1.05445	Genus:Eggerthella	0.239473	0.32319	0.3438	0.443707	0.285518	0.357278	Genus:Eggerthella	8.94722	-1.73847	-1.93544	-1.07364	-4.08304	-2.95134	Genus:Eggerthella	3.65e-19	0.0821273	0.0529363	0.282986	4.45e-05	0.00316402	Genus:Eggerthella	6.34e-19	0.161741	0.101155	0.566035	0.00025232	0.0105285	Genus:Eggerthella	TRUE	FALSE	FALSE	FALSE	TRUE	TRUE
64	Genus:Eisenbergiella	-2.42224	-0.723718	-0.159663	0.57337	-0.835002	-0.670141	Genus:Eisenbergiella	0.569327	0.591776	0.663161	0.888745	0.623025	0.592808	Genus:Eisenbergiella	-4.25456	-1.22296	-0.240761	0.645146	-1.34024	-1.13045	Genus:Eisenbergiella	2.09e-05	0.221345	0.80974	0.518833	0.180168	0.258286	Genus:Eisenbergiella	2.93e-05	0.344513	0.903352	0.734562	0.285019	0.391088	Genus:Eisenbergiella	TRUE	FALSE	FALSE	FALSE	FALSE	FALSE
65	Genus:Enterococcus	4.09005	0.679646	1.63744	-0.278689	0.613222	1.77606	Genus:Enterococcus	0.0846326	0.343665	0.422741	1.1044	0.493753	0.460248	Genus:Enterococcus	48.3272	1.97764	3.87339	-0.252344	1.24196	3.85892	Genus:Enterococcus	0	0.0479691	0.000107333	0.800776	0.21425	0.000113888	Genus:Enterococcus	0	0.106414	0.000450334	0.912162	0.328177	0.00064648	Genus:Enterococcus	TRUE	FALSE	TRUE	FALSE	FALSE	TRUE
66	Genus:Enterorhabdus	-0.0549329	-0.745368	-0.164694	-0.127106	-0.662839	-0.311223	Genus:Enterorhabdus	0.109284	0.616758	0.153505	0.112725	0.436041	0.168904	Genus:Enterorhabdus	-0.50266	-1.20853	-1.07289	-1.12758	-1.52013	-1.84261	Genus:Enterorhabdus	0.615203	0.226845	0.28332	0.259498	0.128479	0.0653859	Genus:Enterorhabdus	0.634942	0.350249	0.405043	0.55648	0.215621	0.12372	Genus:Enterorhabdus	FALSE	FALSE	FALSE	FALSE	FALSE	FALSE
67	Genus:Erysipelatoclostridium	1.75584	-0.819655	0.0128234	0.95254	-1.32238	0.0693645	Genus:Erysipelatoclostridium	0.34685	0.743073	0.694318	1.83466	0.665252	0.696784	Genus:Erysipelatoclostridium	5.06224	-1.10306	0.0184691	0.51919	-1.98779	0.0995495	Genus:Erysipelatoclostridium	4.14e-07	0.27	0.985265	0.603628	0.0468349	0.920702	Genus:Erysipelatoclostridium	6.2e-07	0.400847	0.985265	0.814687	0.0903914	0.930343	Genus:Erysipelatoclostridium	TRUE	FALSE	FALSE	FALSE	FALSE	FALSE
68	Genus:Erysipelotrichaceae UCG-003	2.79282	1.20301	1.37957	0.830999	0.475965	1.17192	Genus:Erysipelotrichaceae UCG-003	0.136154	0.256217	0.341045	0.25252	0.39828	0.332781	Genus:Erysipelotrichaceae UCG-003	20.5122	4.69527	4.04514	3.29082	1.19505	3.52159	Genus:Erysipelotrichaceae UCG-003	1.68e-93	2.66e-06	5.23e-05	0.000998953	0.232067	0.000428971	Genus:Erysipelotrichaceae UCG-003	4.49e-93	1.84e-05	0.000245172	0.0120499	0.349914	0.00192538	Genus:Erysipelotrichaceae UCG-003	TRUE	TRUE	TRUE	TRUE	FALSE	TRUE
69	Genus:Escherichia-Shigella	7.32498	0.58701	0.64245	-1.74363	0.62154	0.644083	Genus:Escherichia-Shigella	0.163876	0.369874	0.309971	1.25332	0.219355	0.31063	Genus:Escherichia-Shigella	44.6983	1.58705	2.07261	-1.39121	2.83348	2.07347	Genus:Escherichia-Shigella	0	0.112501	0.0382083	0.164161	0.00460438	0.0381281	Genus:Escherichia-Shigella	0	0.206787	0.0768146	0.449362	0.0155903	0.0836218	Genus:Escherichia-Shigella	TRUE	FALSE	FALSE	FALSE	TRUE	FALSE
70	Genus:Faecalibacterium	4.87374	0.00614341	-0.179396	0.988063	-0.441631	0.217764	Genus:Faecalibacterium	0.0980649	0.180831	0.122728	0.541304	0.148391	0.336473	Genus:Faecalibacterium	49.6991	0.0339732	-1.46174	1.82534	-2.97613	0.647197	Genus:Faecalibacterium	0	0.972899	0.143812	0.06795	0.00291914	0.517504	Genus:Faecalibacterium	0	0.985247	0.240829	0.345114	0.011047	0.661446	Genus:Faecalibacterium	TRUE	FALSE	FALSE	FALSE	TRUE	FALSE
71	Genus:Faecalitalea	1.30157	-1.21621	-3.23644	0.403071	-4.28155	-2.98973	Genus:Faecalitalea	0.22317	0.444921	0.675669	1.23588	0.458463	0.563335	Genus:Faecalitalea	5.8322	-2.73355	-4.78998	0.326141	-9.33893	-5.3072	Genus:Faecalitalea	5.47e-09	0.00626563	1.67e-06	0.744317	9.73e-21	1.11e-07	Genus:Faecalitalea	8.51e-09	0.0201544	9.76e-06	0.894528	3.13e-19	1.13e-06	Genus:Faecalitalea	TRUE	TRUE	TRUE	FALSE	TRUE	TRUE
72	Genus:Family XIII AD3011 group	0.0402742	1.06529	1.13482	-0.141732	0.938107	1.14373	Genus:Family XIII AD3011 group	0.1963	0.222398	0.255475	0.987148	0.325317	0.370653	Genus:Family XIII AD3011 group	0.205166	4.79004	4.442	-0.143577	2.88367	3.08571	Genus:Family XIII AD3011 group	0.837442	1.67e-06	8.91e-06	0.885835	0.00393071	0.00203069	Genus:Family XIII AD3011 group	0.850665	1.19e-05	4.78e-05	0.95156	0.0142518	0.00725783	Genus:Family XIII AD3011 group	FALSE	TRUE	TRUE	FALSE	TRUE	TRUE
73	Genus:Family XIII UCG-001	0.213332	-0.190017	0.766224	-0.572172	0.739335	0.702078	Genus:Family XIII UCG-001	0.275719	0.470538	0.319418	0.891349	0.304935	0.344419	Genus:Family XIII UCG-001	0.773729	-0.40383	2.39882	-0.641917	2.42456	2.03844	Genus:Family XIII UCG-001	0.439091	0.686338	0.0164482	0.520927	0.0153268	0.0415056	Genus:Family XIII UCG-001	0.470803	0.770135	0.0394427	0.734562	0.0379241	0.0900066	Genus:Family XIII UCG-001	FALSE	FALSE	TRUE	FALSE	TRUE	FALSE
74	Genus:Flavonifractor	1.96933	-1.89256	-1.93049	-0.215189	-1.44886	-1.55675	Genus:Flavonifractor	0.142469	0.300144	0.508536	0.253199	0.22701	0.262873	Genus:Flavonifractor	13.8229	-6.30552	-3.79617	-0.849883	-6.38235	-5.92205	Genus:Flavonifractor	1.86e-43	2.87e-10	0.000146947	0.39539	1.74e-10	3.18e-09	Genus:Flavonifractor	3.94e-43	4.62e-09	0.000590848	0.658315	1.6e-09	3.84e-08	Genus:Flavonifractor	TRUE	TRUE	TRUE	FALSE	TRUE	TRUE
75	Genus:Fournierella	1.96749	-2.41152	-1.4195	-0.155387	-0.964251	-1.12424	Genus:Fournierella	0.0850886	0.836388	0.476395	0.110568	0.39612	0.284824	Genus:Fournierella	23.1229	-2.88326	-2.97967	-1.40535	-2.43424	-3.94713	Genus:Fournierella	2.73e-118	0.00393587	0.00288561	0.159918	0.0149231	7.91e-05	Genus:Fournierella	7.85e-118	0.0133166	0.00960213	0.449362	0.0374047	0.000497198	Genus:Fournierella	TRUE	TRUE	TRUE	FALSE	TRUE	TRUE
76	Genus:Frisingicoccus	-3.07087	-0.0750809	0.609329	-0.174545	0.293213	-0.0215043	Genus:Frisingicoccus	0.0418896	0.166795	0.215129	0.406548	0.257028	0.170422	Genus:Frisingicoccus	-73.3088	-0.450138	2.83238	-0.429334	1.14078	-0.126182	Genus:Frisingicoccus	0	0.652611	0.00462022	0.66768	0.253961	0.899587	Genus:Frisingicoccus	0	0.736572	0.0139329	0.842237	0.370503	0.923513	Genus:Frisingicoccus	TRUE	FALSE	TRUE	FALSE	FALSE	FALSE
77	Genus:Fusicatenibacter	2.11121	0.324898	1.14783	1.11593	1.10091	1.01606	Genus:Fusicatenibacter	0.166389	0.306358	0.231378	0.495971	0.215518	0.277588	Genus:Fusicatenibacter	12.6884	1.06052	4.96084	2.25	5.10822	3.66033	Genus:Fusicatenibacter	6.86e-37	0.28891	7.02e-07	0.0244492	3.25e-07	0.000251894	Genus:Fusicatenibacter	1.41e-36	0.422421	4.67e-06	0.174766	2.24e-06	0.00125542	Genus:Fusicatenibacter	TRUE	FALSE	TRUE	FALSE	TRUE	TRUE
78	Genus:Fusobacterium	5.37945	-1.53136	0.248438	-1.67571	-0.387074	-0.380386	Genus:Fusobacterium	0.333352	0.856104	0.495408	1.52499	0.397423	0.825882	Genus:Fusobacterium	16.1375	-1.78875	0.501482	-1.09883	-0.973958	-0.460581	Genus:Fusobacterium	1.39e-58	0.0736544	0.616032	0.271841	0.330078	0.645099	Genus:Fusobacterium	3.12e-58	0.149635	0.747762	0.566035	0.45241	0.788001	Genus:Fusobacterium	TRUE	FALSE	FALSE	FALSE	FALSE	FALSE
79	Genus:GCA-900066575	-3.07087	1.2866	1.23894	1.42952	1.53848	1.60243	Genus:GCA-900066575	0.0418896	0.558757	0.577718	1.02744	0.725327	0.537561	Genus:GCA-900066575	-73.3088	2.30262	2.14454	1.39133	2.12109	2.98094	Genus:GCA-900066575	0	0.0213005	0.0319893	0.164125	0.0339142	0.00287368	Genus:GCA-900066575	0	0.0548132	0.0686632	0.449362	0.0703811	0.00990395	Genus:GCA-900066575	TRUE	FALSE	FALSE	FALSE	FALSE	TRUE
80	Genus:Gemella	-2.60878	0.603908	-0.214278	-0.174545	0.195438	-0.125251	Genus:Gemella	0.346652	0.464812	0.415633	0.434039	0.439285	0.390334	Genus:Gemella	-7.52563	1.29925	-0.515546	-0.402141	0.444899	-0.32088	Genus:Gemella	5.25e-14	0.193857	0.606172	0.68758	0.656392	0.748301	Genus:Gemella	8.65e-14	0.311468	0.74045	0.861708	0.723907	0.864803	Genus:Gemella	TRUE	FALSE	FALSE	FALSE	FALSE	FALSE
81	Genus:Gordonibacter	-3.07087	0.411397	0.016771	0.474092	0.274151	-0.0215043	Genus:Gordonibacter	0.0418896	0.419824	0.208306	0.616359	0.24296	0.170422	Genus:Gordonibacter	-73.3088	0.979927	0.0805114	0.769181	1.12838	-0.126182	Genus:Gordonibacter	0	0.327122	0.935831	0.441786	0.25916	0.899587	Genus:Gordonibacter	0	0.467664	0.954036	0.69329	0.370503	0.923513	Genus:Gordonibacter	TRUE	FALSE	FALSE	FALSE	FALSE	FALSE
82	Genus:Haemophilus	2.94501	-2.35768	-2.19418	-0.605489	-2.79034	-1.71153	Genus:Haemophilus	0.112579	0.717925	0.438363	0.508438	0.529828	0.239623	Genus:Haemophilus	26.1594	-3.28402	-5.00539	-1.19088	-5.26651	-7.1426	Genus:Haemophilus	7.7e-151	0.00102337	5.57e-07	0.233701	1.39e-07	9.16e-13	Genus:Haemophilus	2.32e-150	0.00438914	3.84e-06	0.524468	1.03e-06	2.21e-11	Genus:Haemophilus	TRUE	TRUE	TRUE	FALSE	TRUE	TRUE
83	Genus:Holdemanella	2.12617	0.358682	0.283584	1.82042	-0.0304924	0.37862	Genus:Holdemanella	0.132967	0.250523	0.209269	0.495503	0.147614	0.19104	Genus:Holdemanella	15.9903	1.43173	1.35512	3.67389	-0.206568	1.98189	Genus:Holdemanella	1.49e-57	0.152221	0.175381	0.000238888	0.836347	0.0474917	Genus:Holdemanella	3.31e-57	0.267546	0.268639	0.00461054	0.854048	0.100724	Genus:Holdemanella	TRUE	FALSE	FALSE	TRUE	FALSE	FALSE
84	Genus:Holdemania	-0.6426	-1.98349	-1.61498	-0.383054	-1.60725	-1.48252	Genus:Holdemania	0.96347	1.01664	1.01659	1.18359	1.02195	1.05029	Genus:Holdemania	-0.666964	-1.95102	-1.58863	-0.323638	-1.57272	-1.41153	Genus:Holdemania	0.504795	0.0510547	0.112144	0.746212	0.115783	0.158088	Genus:Holdemania	0.53238	0.10952	0.194988	0.894528	0.199519	0.270009	Genus:Holdemania	FALSE	FALSE	FALSE	FALSE	FALSE	FALSE
85	Genus:Howardella	1.04482	-0.34484	-0.17478	-0.186903	-0.424457	-0.292787	Genus:Howardella	0.101115	0.129482	0.126424	0.180719	0.167285	0.153781	Genus:Howardella	10.3329	-2.66323	-1.3825	-1.03422	-2.53733	-1.90392	Genus:Howardella	5e-25	0.00773953	0.166819	0.301035	0.0111702	0.0569206	Genus:Howardella	9.28e-25	0.0240924	0.263902	0.580981	0.0312442	0.114305	Genus:Howardella	TRUE	TRUE	FALSE	FALSE	TRUE	FALSE
86	Genus:HT002	0.597059	2.64995	2.06436	0.318631	0.7895	2.34652	Genus:HT002	0.185682	0.47446	0.597325	0.417014	0.627559	0.550067	Genus:HT002	3.21549	5.58519	3.45601	0.764077	1.25805	4.26587	Genus:HT002	0.00130223	2.33e-08	0.000548232	0.444822	0.208374	1.99e-05	Genus:HT002	0.00166444	2.25e-07	0.00211618	0.69329	0.32173	0.000153722	Genus:HT002	TRUE	TRUE	TRUE	FALSE	FALSE	TRUE
87	Genus:Hungatella	2.73511	-4.3722	-3.01873	-1.39601	-4.12074	-3.0648	Genus:Hungatella	0.0973097	0.614715	0.221366	1.02282	0.414573	0.154528	Genus:Hungatella	28.1073	-7.11256	-13.6368	-1.36487	-9.93971	-19.8333	Genus:Hungatella	7.98e-174	1.14e-12	2.42e-42	0.172294	2.8e-23	1.54e-87	Genus:Hungatella	2.48e-173	2.75e-11	4.67e-40	0.449362	1.35e-21	2.96e-85	Genus:Hungatella	TRUE	TRUE	TRUE	FALSE	TRUE	TRUE
88	Genus:Incertae Sedis	1.8314	-0.607975	-0.437845	-0.126786	-0.603799	-0.451633	Genus:Incertae Sedis	0.097113	0.122565	0.205037	0.186073	0.200824	0.193036	Genus:Incertae Sedis	18.8585	-4.96043	-2.13544	-0.681379	-3.00661	-2.33964	Genus:Incertae Sedis	2.5e-79	7.03e-07	0.0327247	0.495632	0.00264178	0.0193026	Genus:Incertae Sedis	6.11e-79	5.35e-06	0.0686632	0.713858	0.0104054	0.0510329	Genus:Incertae Sedis	TRUE	TRUE	FALSE	FALSE	TRUE	FALSE
89	Genus:Intestinibacter	-3.07087	1.93632	1.80251	2.14557	0.663333	0.907374	Genus:Intestinibacter	0.0418896	1.18675	0.345138	0.593301	0.380698	0.928546	Genus:Intestinibacter	-73.3088	1.63161	5.22257	3.61632	1.74241	0.977199	Genus:Intestinibacter	0	0.102761	1.76e-07	0.000298815	0.0814362	0.328471	Genus:Intestinibacter	0	0.194441	1.31e-06	0.00524285	0.145529	0.480264	Genus:Intestinibacter	TRUE	FALSE	TRUE	TRUE	FALSE	FALSE
90	Genus:Intestinimonas	-0.174385	-0.941645	-0.273644	-0.259618	-0.431675	-0.370789	Genus:Intestinimonas	0.212193	0.658125	0.452681	0.855929	0.566222	0.555996	Genus:Intestinimonas	-0.821823	-1.4308	-0.604496	-0.303317	-0.762378	-0.666891	Genus:Intestinimonas	0.411178	0.152487	0.545514	0.761649	0.445834	0.504842	Genus:Intestinimonas	0.443337	0.267546	0.695129	0.901829	0.57364	0.649563	Genus:Intestinimonas	FALSE	FALSE	FALSE	FALSE	FALSE	FALSE
91	Genus:Johnsonella	-2.60878	-0.0892391	-0.146701	-0.174545	-0.209019	0.0709153	Genus:Johnsonella	0.346652	0.436277	0.439056	0.615731	0.412727	0.493845	Genus:Johnsonella	-7.52563	-0.204547	-0.334128	-0.283476	-0.506434	0.143598	Genus:Johnsonella	5.25e-14	0.837926	0.738283	0.776812	0.612552	0.885818	Genus:Johnsonella	8.65e-14	0.88857	0.85249	0.908529	0.695427	0.923513	Genus:Johnsonella	TRUE	FALSE	FALSE	FALSE	FALSE	FALSE
92	Genus:Klebsiella	-2.42224	-0.723718	-0.248102	-0.174545	-0.476651	-0.280959	Genus:Klebsiella	0.569327	0.591776	0.76477	0.83802	0.724175	0.729702	Genus:Klebsiella	-4.25456	-1.22296	-0.324413	-0.208283	-0.658198	-0.385033	Genus:Klebsiella	2.09e-05	0.221345	0.745625	0.835008	0.510411	0.700213	Genus:Klebsiella	2.93e-05	0.344513	0.85249	0.920895	0.615176	0.824032	Genus:Klebsiella	TRUE	FALSE	FALSE	FALSE	FALSE	FALSE
93	Genus:Lachnoclostridium	5.06088	-1.53015	-0.695825	-0.39729	-1.04757	-0.87371	Genus:Lachnoclostridium	0.138238	0.194157	0.143881	0.314	0.150978	0.21133	Genus:Lachnoclostridium	36.6098	-7.88099	-4.83612	-1.26526	-6.93854	-4.13434	Genus:Lachnoclostridium	1.99e-293	3.25e-15	1.32e-06	0.205779	3.96e-12	3.56e-05	Genus:Lachnoclostridium	7.13e-293	1.04e-13	8.24e-06	0.503438	5.1e-11	0.000254459	Genus:Lachnoclostridium	TRUE	TRUE	TRUE	FALSE	TRUE	TRUE
94	Genus:Lachnospira	3.91382	-0.176609	0.380922	0.302295	0.0642579	0.284477	Genus:Lachnospira	0.192888	0.238914	0.230792	0.364781	0.234326	0.243082	Genus:Lachnospira	20.2906	-0.739217	1.6505	0.828701	0.274224	1.17029	Genus:Lachnospira	1.56e-91	0.459775	0.0988397	0.407274	0.783913	0.241883	Genus:Lachnospira	3.95e-91	0.629337	0.17501	0.671827	0.822256	0.373468	Genus:Lachnospira	TRUE	FALSE	FALSE	FALSE	FALSE	FALSE
95	Genus:Lachnospiraceae AC2044 group	1.61006	-0.143839	0.668314	0.0723133	0.325612	0.432587	Genus:Lachnospiraceae AC2044 group	0.125317	0.250638	0.162408	0.292165	0.152904	0.24671	Genus:Lachnospiraceae AC2044 group	12.8479	-0.57389	4.11504	0.247509	2.12951	1.75342	Genus:Lachnospiraceae AC2044 group	8.84e-38	0.566042	3.87e-05	0.804514	0.0332117	0.0795293	Genus:Lachnospiraceae AC2044 group	1.83e-37	0.714027	0.000186785	0.912162	0.0703811	0.144803	Genus:Lachnospiraceae AC2044 group	TRUE	FALSE	TRUE	FALSE	FALSE	FALSE
96	Genus:Lachnospiraceae FCS020 group	-0.229153	1.11369	0.427523	-0.0196177	0.76356	0.916104	Genus:Lachnospiraceae FCS020 group	0.396281	0.488039	0.639724	1.07815	0.51548	0.473856	Genus:Lachnospiraceae FCS020 group	-0.578258	2.28196	0.668294	-0.0181957	1.48126	1.9333	Genus:Lachnospiraceae FCS020 group	0.56309	0.0224917	0.503946	0.985483	0.138538	0.0531996	Genus:Lachnospiraceae FCS020 group	0.590632	0.0571171	0.64841	0.990615	0.228528	0.108079	Genus:Lachnospiraceae FCS020 group	FALSE	FALSE	FALSE	FALSE	FALSE	FALSE
97	Genus:Lachnospiraceae ND3007 group	1.98238	-1.5711	-2.08503	0.654061	-2.21875	-2.03167	Genus:Lachnospiraceae ND3007 group	0.170627	0.196219	0.221263	0.19873	0.264668	0.334935	Genus:Lachnospiraceae ND3007 group	11.6182	-8.00686	-9.42334	3.29121	-8.38314	-6.06588	Genus:Lachnospiraceae ND3007 group	3.33e-31	1.18e-15	4.37e-21	0.000997571	5.15e-17	1.31e-09	Genus:Lachnospiraceae ND3007 group	6.56e-31	4.54e-14	2.81e-19	0.0120499	1.11e-15	1.81e-08	Genus:Lachnospiraceae ND3007 group	TRUE	TRUE	TRUE	TRUE	TRUE	TRUE
98	Genus:Lachnospiraceae NK4A136 group	2.91485	0.162123	1.07624	0.570212	0.949136	0.844888	Genus:Lachnospiraceae NK4A136 group	0.00984252	0.338501	0.1871	0.439149	0.222951	0.315008	Genus:Lachnospiraceae NK4A136 group	296.149	0.478944	5.75222	1.29845	4.25715	2.68211	Genus:Lachnospiraceae NK4A136 group	0	0.631978	8.81e-09	0.194134	2.07e-05	0.0073159	Genus:Lachnospiraceae NK4A136 group	0	0.736572	7.39e-08	0.492997	0.00012109	0.0224122	Genus:Lachnospiraceae NK4A136 group	TRUE	FALSE	TRUE	FALSE	TRUE	TRUE
99	Genus:Lachnospiraceae NK4B4 group	-3.07087	-0.0750809	0.594394	0.592983	1.0319	-0.0215043	Genus:Lachnospiraceae NK4B4 group	0.0418896	0.166795	0.429735	0.404065	0.452141	0.170422	Genus:Lachnospiraceae NK4B4 group	-73.3088	-0.450138	1.38316	1.46755	2.28224	-0.126182	Genus:Lachnospiraceae NK4B4 group	0	0.652611	0.166614	0.142228	0.022475	0.899587	Genus:Lachnospiraceae NK4B4 group	0	0.736572	0.263902	0.449362	0.051639	0.923513	Genus:Lachnospiraceae NK4B4 group	TRUE	FALSE	FALSE	FALSE	FALSE	FALSE
100	Genus:Lachnospiraceae UCG-001	-3.07087	0.474225	1.60714	1.5066	1.47043	1.03412	Genus:Lachnospiraceae UCG-001	0.0418896	0.351662	0.571461	1.08849	0.688296	0.470864	Genus:Lachnospiraceae UCG-001	-73.3088	1.34853	2.81234	1.38411	2.13634	2.19622	Genus:Lachnospiraceae UCG-001	0	0.177489	0.00491828	0.166324	0.0326517	0.0280764	Genus:Lachnospiraceae UCG-001	0	0.2903	0.0144189	0.449362	0.0700198	0.0668982	Genus:Lachnospiraceae UCG-001	TRUE	FALSE	TRUE	FALSE	FALSE	FALSE
101	Genus:Lachnospiraceae UCG-003	-3.07087	0.271493	0.4985	1.49344	0.780891	-0.0215043	Genus:Lachnospiraceae UCG-003	0.0418896	0.188669	0.350316	1.07805	0.318107	0.170422	Genus:Lachnospiraceae UCG-003	-73.3088	1.43899	1.423	1.38531	2.45481	-0.126182	Genus:Lachnospiraceae UCG-003	0	0.150154	0.154736	0.165958	0.014096	0.899587	Genus:Lachnospiraceae UCG-003	0	0.267546	0.250959	0.449362	0.0362736	0.923513	Genus:Lachnospiraceae UCG-003	TRUE	FALSE	FALSE	FALSE	TRUE	FALSE
102	Genus:Lachnospiraceae UCG-004	3.58731	-0.541554	-0.0762002	0.000731101	-0.203633	-0.113811	Genus:Lachnospiraceae UCG-004	0.21315	0.229138	0.215362	0.235656	0.219049	0.262742	Genus:Lachnospiraceae UCG-004	16.83	-2.36344	-0.353824	0.00310241	-0.929619	-0.433169	Genus:Lachnospiraceae UCG-004	1.47e-63	0.0181061	0.723471	0.997525	0.352568	0.664892	Genus:Lachnospiraceae UCG-004	3.34e-63	0.0485344	0.846241	0.997525	0.474176	0.803084	Genus:Lachnospiraceae UCG-004	TRUE	TRUE	FALSE	FALSE	FALSE	FALSE
103	Genus:Lachnospiraceae UCG-009	-1.26109	-1.365	-0.707968	-0.165886	-1.04891	-0.873788	Genus:Lachnospiraceae UCG-009	0.761473	0.827728	0.855474	0.847369	0.821993	0.882687	Genus:Lachnospiraceae UCG-009	-1.65612	-1.6491	-0.827574	-0.195766	-1.27605	-0.989919	Genus:Lachnospiraceae UCG-009	0.0976973	0.0991281	0.407912	0.844793	0.201936	0.322214	Genus:Lachnospiraceae UCG-009	0.110267	0.191317	0.550538	0.926392	0.314304	0.474712	Genus:Lachnospiraceae UCG-009	FALSE	FALSE	FALSE	FALSE	FALSE	FALSE
104	Genus:Lachnospiraceae UCG-010	-2.60878	0.799598	-0.445327	1.04877	-0.232576	0.268638	Genus:Lachnospiraceae UCG-010	0.41708	0.629355	0.464319	1.16808	0.465872	0.877305	Genus:Lachnospiraceae UCG-010	-6.25486	1.2705	-0.959098	0.897861	-0.499227	0.306208	Genus:Lachnospiraceae UCG-010	3.98e-10	0.203905	0.33751	0.36926	0.61762	0.759446	Genus:Lachnospiraceae UCG-010	6.35e-10	0.322572	0.478966	0.636314	0.697079	0.871436	Genus:Lachnospiraceae UCG-010	TRUE	FALSE	FALSE	FALSE	FALSE	FALSE
105	Genus:Lacticaseibacillus	0.0155035	0.190028	0.112344	-0.748623	-0.0749631	-0.581564	Genus:Lacticaseibacillus	0.0549592	0.117801	0.458601	0.653566	0.118223	0.647724	Genus:Lacticaseibacillus	0.282091	1.61313	0.24497	-1.14544	-0.634083	-0.897857	Genus:Lacticaseibacillus	0.777874	0.106717	0.806479	0.252025	0.526027	0.369262	Genus:Lacticaseibacillus	0.798562	0.198042	0.903352	0.546527	0.626686	0.524026	Genus:Lacticaseibacillus	FALSE	FALSE	FALSE	FALSE	FALSE	FALSE
106	Genus:Lactobacillus	-1.58999	2.07429	2.10156	1.63171	1.65321	1.96533	Genus:Lactobacillus	0.640782	0.661871	0.679739	0.663388	0.677595	0.715689	Genus:Lactobacillus	-2.48133	3.13398	3.09171	2.45966	2.43982	2.74606	Genus:Lactobacillus	0.0130895	0.00172452	0.00199004	0.0139069	0.0146946	0.00603148	Genus:Lactobacillus	0.0160909	0.00665663	0.00685853	0.122001	0.0373166	0.0190832	Genus:Lactobacillus	TRUE	TRUE	TRUE	FALSE	TRUE	TRUE
107	Genus:Lactococcus	-0.259024	0.186933	0.181797	0.886241	-0.0589127	-0.084921	Genus:Lactococcus	0.144168	0.227236	0.195842	0.364372	0.222342	0.202964	Genus:Lactococcus	-1.79668	0.822638	0.928281	2.43224	-0.264965	-0.418404	Genus:Lactococcus	0.0723867	0.410714	0.353262	0.0150056	0.791037	0.675652	Genus:Lactococcus	0.0831585	0.574404	0.488348	0.125917	0.825244	0.803084	Genus:Lactococcus	FALSE	FALSE	FALSE	FALSE	FALSE	FALSE
108	Genus:Leuconostoc	-3.07087	-0.0750809	0.777496	-0.174545	0.135522	-0.0215043	Genus:Leuconostoc	0.0418896	0.166795	0.194874	0.406548	0.337958	0.170422	Genus:Leuconostoc	-73.3088	-0.450138	3.98974	-0.429334	0.401002	-0.126182	Genus:Leuconostoc	0	0.652611	6.61e-05	0.66768	0.688419	0.899587	Genus:Leuconostoc	0	0.736572	0.000291092	0.842237	0.750649	0.923513	Genus:Leuconostoc	TRUE	FALSE	TRUE	FALSE	FALSE	FALSE
109	Genus:Libanicoccus	-2.37773	0.267556	0.151926	0.528859	0.108816	-0.173041	Genus:Libanicoccus	0.605659	0.717441	0.668166	0.698197	0.655089	0.748146	Genus:Libanicoccus	-3.92585	0.372931	0.227378	0.757464	0.166108	-0.231294	Genus:Libanicoccus	8.64e-05	0.7092	0.82013	0.448772	0.868072	0.817087	Genus:Libanicoccus	0.000115833	0.773309	0.909684	0.69329	0.881778	0.916847	Genus:Libanicoccus	TRUE	FALSE	FALSE	FALSE	FALSE	FALSE
110	Genus:Ligilactobacillus	3.65598	3.32421	1.33897	0.614474	0.402621	1.62067	Genus:Ligilactobacillus	0.178451	0.873406	0.542253	0.46438	0.666303	0.779826	Genus:Ligilactobacillus	20.4873	3.80603	2.46927	1.32321	0.604261	2.07825	Genus:Ligilactobacillus	2.8e-93	0.000141217	0.0135388	0.185764	0.54567	0.0376867	Genus:Ligilactobacillus	7.39e-93	0.000736616	0.0348399	0.478032	0.642161	0.0836218	Genus:Ligilactobacillus	TRUE	TRUE	TRUE	FALSE	FALSE	FALSE
111	Genus:Limosilactobacillus	-1.36289	2.80694	3.88618	0.804419	1.51317	2.30865	Genus:Limosilactobacillus	0.0945059	0.310618	0.415565	0.497397	0.72856	0.384969	Genus:Limosilactobacillus	-14.4212	9.03664	9.35157	1.61726	2.07693	5.99696	Genus:Limosilactobacillus	3.81e-47	1.62e-19	8.64e-21	0.105822	0.0378076	2.01e-09	Genus:Limosilactobacillus	8.26e-47	1.56e-17	4.17e-19	0.449362	0.076009	2.59e-08	Genus:Limosilactobacillus	TRUE	TRUE	TRUE	FALSE	FALSE	TRUE
112	Genus:Marvinbryantia	-1.57094	1.82309	1.91934	0.83959	1.99561	2.23794	Genus:Marvinbryantia	0.572903	0.615006	0.763242	0.879399	0.622792	0.611708	Genus:Marvinbryantia	-2.74206	2.96434	2.51472	0.954732	3.2043	3.65851	Genus:Marvinbryantia	0.00610546	0.00303336	0.0119127	0.339713	0.00135392	0.000253685	Genus:Marvinbryantia	0.00760228	0.0106444	0.0314953	0.61616	0.00598347	0.00125542	Genus:Marvinbryantia	TRUE	TRUE	TRUE	FALSE	TRUE	TRUE
113	Genus:Megamonas	5.12274	0.019044	1.32865	0.326199	0.402008	0.846085	Genus:Megamonas	0.220584	0.421105	0.379028	0.458136	0.429921	0.449009	Genus:Megamonas	23.2236	0.0452238	3.50541	0.712012	0.935074	1.88434	Genus:Megamonas	2.63e-119	0.963929	0.000455904	0.476457	0.34975	0.059519	Genus:Megamonas	7.7e-119	0.985247	0.0017957	0.707356	0.474176	0.115349	Genus:Megamonas	TRUE	FALSE	TRUE	FALSE	FALSE	FALSE
114	Genus:Megasphaera	0.125842	-0.572679	1.11152	0.581797	0.706235	0.83971	Genus:Megasphaera	0.222649	0.744045	0.236113	0.286922	0.237827	0.279803	Genus:Megasphaera	0.565204	-0.769683	4.70759	2.02772	2.96953	3.00108	Genus:Megasphaera	0.571935	0.441488	2.51e-06	0.0425892	0.00298253	0.00269025	Genus:Megasphaera	0.596667	0.608622	1.38e-05	0.256866	0.0110698	0.00944035	Genus:Megasphaera	FALSE	FALSE	TRUE	FALSE	TRUE	TRUE
115	Genus:Merdibacter	-3.07087	-0.0750809	0.444263	0.624754	0.524704	-0.0215043	Genus:Merdibacter	0.0418896	0.166795	0.307357	0.424399	0.234021	0.170422	Genus:Merdibacter	-73.3088	-0.450138	1.44543	1.47209	2.24213	-0.126182	Genus:Merdibacter	0	0.652611	0.148337	0.140996	0.0249532	0.899587	Genus:Merdibacter	0	0.736572	0.244693	0.449362	0.0549754	0.923513	Genus:Merdibacter	TRUE	FALSE	FALSE	FALSE	FALSE	FALSE
116	Genus:Methanobrevibacter	0.377233	1.11403	1.24449	0.218472	1.21885	1.22275	Genus:Methanobrevibacter	0.0637116	0.204966	0.187526	0.138657	0.173138	0.282641	Genus:Methanobrevibacter	5.92095	5.4352	6.63639	1.57562	7.03974	4.32617	Genus:Methanobrevibacter	3.2e-09	5.47e-08	3.21e-11	0.115112	1.93e-12	1.52e-05	Genus:Methanobrevibacter	5.02e-09	5.03e-07	4.43e-10	0.449362	2.66e-11	0.00012201	Genus:Methanobrevibacter	TRUE	TRUE	TRUE	FALSE	TRUE	TRUE
117	Genus:Methanosphaera	-3.07087	0.892719	0.016771	0.749651	0.171986	0.533013	Genus:Methanosphaera	0.0418896	0.639488	0.208306	0.738443	0.176745	0.408405	Genus:Methanosphaera	-73.3088	1.39599	0.0805114	1.01518	0.973073	1.30511	Genus:Methanosphaera	0	0.162718	0.935831	0.310021	0.330517	0.191855	Genus:Methanosphaera	0	0.273082	0.954036	0.586609	0.45241	0.317774	Genus:Methanosphaera	TRUE	FALSE	FALSE	FALSE	FALSE	FALSE
118	Genus:Microbacterium	-2.60878	1.89924	3.43319	0.21834	3.83362	3.2108	Genus:Microbacterium	0.371767	0.774865	0.465379	0.591053	0.445906	0.42792	Genus:Microbacterium	-7.01724	2.45106	7.37719	0.369409	8.59739	7.50327	Genus:Microbacterium	2.26e-12	0.0142438	1.62e-13	0.711823	8.16e-18	6.22e-14	Genus:Microbacterium	3.67e-12	0.0416523	3.12e-12	0.875043	2.25e-16	1.72e-12	Genus:Microbacterium	TRUE	TRUE	TRUE	FALSE	TRUE	TRUE
119	Genus:Monoglobus	1.84528	0.374846	0.82731	0.0584925	0.646976	0.731413	Genus:Monoglobus	0.183919	0.203125	0.254198	0.267182	0.229665	0.226152	Genus:Monoglobus	10.0331	1.8454	3.25458	0.218924	2.81704	3.23417	Genus:Monoglobus	1.09e-23	0.0649801	0.00113558	0.826709	0.00484682	0.00121997	Genus:Monoglobus	1.98e-23	0.133417	0.00398487	0.920895	0.0155906	0.00480518	Genus:Monoglobus	TRUE	FALSE	TRUE	FALSE	TRUE	TRUE
120	Genus:Negativibacillus	0.910973	-2.73486	-2.54422	-1.03503	-2.53864	-2.58534	Genus:Negativibacillus	0.619429	0.95026	0.857657	1.10695	0.825146	0.829139	Genus:Negativibacillus	1.47066	-2.87801	-2.96647	-0.93503	-3.07659	-3.11809	Genus:Negativibacillus	0.141382	0.00400189	0.00301237	0.349773	0.0020938	0.00182024	Genus:Negativibacillus	0.15682	0.0133166	0.00985401	0.625057	0.00844453	0.00675591	Genus:Negativibacillus	FALSE	TRUE	TRUE	FALSE	TRUE	TRUE
121	Genus:NK4A214 group	1.64535	0.493158	0.581507	0.630157	0.4729	0.684974	Genus:NK4A214 group	0.073194	0.125808	0.286757	0.431571	0.402905	0.267762	Genus:NK4A214 group	22.4793	3.91992	2.02788	1.46015	1.17373	2.55814	Genus:NK4A214 group	6.62e-112	8.86e-05	0.0425729	0.144249	0.240504	0.0105233	Genus:NK4A214 group	1.88e-111	0.00047488	0.0829957	0.449362	0.359824	0.0307728	Genus:NK4A214 group	TRUE	TRUE	FALSE	FALSE	FALSE	TRUE
122	Genus:Ochrobactrum	-3.07087	2.07137	0.016771	0.9807	0.757334	1.18655	Genus:Ochrobactrum	0.0418896	0.627454	0.208306	0.104823	0.221288	0.372706	Genus:Ochrobactrum	-73.3088	3.30122	0.0805114	9.35578	3.42239	3.1836	Genus:Ochrobactrum	0	0.000962649	0.935831	8.3e-21	0.000620721	0.00145454	Genus:Ochrobactrum	0	0.00422253	0.954036	8.01e-19	0.00299498	0.00561454	Genus:Ochrobactrum	TRUE	TRUE	FALSE	TRUE	TRUE	TRUE
123	Genus:Odoribacter	1.92285	-1.48684	-1.64512	-0.449194	-1.73912	-1.49921	Genus:Odoribacter	0.108965	0.440908	0.240399	0.29381	0.252248	0.170808	Genus:Odoribacter	17.6465	-3.37222	-6.84329	-1.52886	-6.89449	-8.77713	Genus:Odoribacter	1.08e-69	0.000745654	7.74e-12	0.126299	5.41e-12	1.68e-18	Genus:Odoribacter	2.52e-69	0.00334677	1.15e-10	0.449362	6.52e-11	1.08e-16	Genus:Odoribacter	TRUE	TRUE	TRUE	FALSE	TRUE	TRUE
124	Genus:Olsenella	-0.514375	0.480822	-0.155851	-0.829782	-1.44747	-0.712698	Genus:Olsenella	0.179351	0.214251	0.318115	0.486923	0.507578	0.31373	Genus:Olsenella	-2.86798	2.2442	-0.489922	-1.70414	-2.85172	-2.2717	Genus:Olsenella	0.00413099	0.0248195	0.624189	0.0883557	0.00434833	0.0231049	Genus:Olsenella	0.00517714	0.0614122	0.752928	0.396573	0.0149862	0.0579122	Genus:Olsenella	TRUE	FALSE	FALSE	FALSE	TRUE	FALSE
125	Genus:Oscillibacter	-0.0362506	0.0690004	1.12696	0.591832	0.876262	0.862656	Genus:Oscillibacter	0.259311	0.373423	0.296332	0.516596	0.343263	0.343711	Genus:Oscillibacter	-0.139796	0.184778	3.80302	1.14564	2.55274	2.50983	Genus:Oscillibacter	0.888821	0.853403	0.00014294	0.251945	0.0106878	0.0120788	Genus:Oscillibacter	0.89345	0.895146	0.000586967	0.546527	0.0303346	0.0342826	Genus:Oscillibacter	FALSE	FALSE	TRUE	FALSE	TRUE	TRUE
126	Genus:Oscillospira	0.125066	-0.373178	0.205795	-0.692814	0.341887	0.128304	Genus:Oscillospira	0.162647	0.288138	0.222147	0.910464	0.253145	0.307819	Genus:Oscillospira	0.76894	-1.29514	0.926393	-0.760946	1.35056	0.416817	Genus:Oscillospira	0.441929	0.195273	0.354242	0.446689	0.176837	0.676812	Genus:Oscillospira	0.471228	0.311468	0.488348	0.69329	0.282063	0.803084	Genus:Oscillospira	FALSE	FALSE	FALSE	FALSE	FALSE	FALSE
127	Genus:Oxalobacter	1.1907	-0.796669	-0.0357383	-0.176269	-0.645469	-0.255505	Genus:Oxalobacter	0.097368	0.341049	0.188557	0.206802	0.234379	0.329899	Genus:Oxalobacter	12.2289	-2.33594	-0.189535	-0.852355	-2.75396	-0.774496	Genus:Oxalobacter	2.18e-34	0.0194945	0.849673	0.394017	0.00588792	0.438638	Genus:Oxalobacter	4.38e-34	0.0508438	0.92648	0.658315	0.018629	0.600405	Genus:Oxalobacter	TRUE	FALSE	FALSE	FALSE	TRUE	FALSE
128	Genus:Paeniclostridium	5.45501	-3.54935	-1.91853	-2.06249	-1.86968	-2.50011	Genus:Paeniclostridium	0.151608	0.301789	0.492602	1.65231	0.965502	0.916743	Genus:Paeniclostridium	35.9811	-11.761	-3.89469	-1.24825	-1.93649	-2.72716	Genus:Paeniclostridium	1.65e-283	6.2e-32	9.83e-05	0.211939	0.0528079	0.0063882	Genus:Paeniclostridium	5.8e-283	1.2e-29	0.000421701	0.503438	0.0999208	0.0198858	Genus:Paeniclostridium	TRUE	TRUE	TRUE	FALSE	FALSE	TRUE
129	Genus:Paludicola	0.226939	-1.67229	-1.39128	-0.705018	-1.4743	-1.80678	Genus:Paludicola	0.0842206	0.4952	0.480798	0.492897	0.598416	0.477017	Genus:Paludicola	2.69458	-3.37701	-2.89369	-1.43036	-2.46367	-3.78767	Genus:Paludicola	0.00704777	0.000732782	0.0038075	0.152615	0.0137525	0.000152069	Genus:Paludicola	0.00871935	0.00334677	0.0120467	0.449362	0.0358679	0.000838553	Genus:Paludicola	TRUE	TRUE	TRUE	FALSE	TRUE	TRUE
130	Genus:Papillibacter	-3.07087	0.372859	0.016771	0.287553	0.202816	0.336848	Genus:Papillibacter	0.0418896	0.268188	0.208306	0.264532	0.194591	0.368048	Genus:Papillibacter	-73.3088	1.39029	0.0805114	1.08703	1.04227	0.915228	Genus:Papillibacter	0	0.164441	0.935831	0.277024	0.297288	0.360072	Genus:Papillibacter	0	0.273595	0.954036	0.566035	0.415772	0.51477	Genus:Papillibacter	TRUE	FALSE	FALSE	FALSE	FALSE	FALSE
131	Genus:Parabacteroides	6.08293	-1.20498	-0.718217	-0.191477	-1.22673	-0.431196	Genus:Parabacteroides	0.145536	0.301069	0.350726	0.690111	0.45486	0.354451	Genus:Parabacteroides	41.7966	-4.00232	-2.0478	-0.277458	-2.69694	-1.21652	Genus:Parabacteroides	0	6.27e-05	0.0405798	0.781429	0.00699806	0.223789	Genus:Parabacteroides	0	0.000356046	0.0799174	0.908529	0.0214385	0.354026	Genus:Parabacteroides	TRUE	TRUE	FALSE	FALSE	TRUE	FALSE
132	Genus:Paraclostridium	4.85354	-0.930093	1.14013	-1.94556	-1.12536	0.214879	Genus:Paraclostridium	0.0599064	0.300889	0.888959	1.41443	1.12014	1.27015	Genus:Paraclostridium	81.0186	-3.09114	1.28254	-1.37551	-1.00467	0.169176	Genus:Paraclostridium	0	0.00199387	0.199652	0.168972	0.315058	0.865658	Genus:Paraclostridium	0	0.00754543	0.298704	0.449362	0.437454	0.923513	Genus:Paraclostridium	TRUE	TRUE	FALSE	FALSE	FALSE	FALSE
133	Genus:Paraprevotella	-1.96014	0.0271918	1.49694	1.20479	1.61489	1.29634	Genus:Paraprevotella	0.510653	0.604134	0.605354	0.550913	0.592294	1.03653	Genus:Paraprevotella	-3.8385	0.0450096	2.47284	2.18691	2.7265	1.25066	Genus:Paraprevotella	0.00012379	0.9641	0.0134045	0.0287494	0.00640094	0.211059	Genus:Paraprevotella	0.000164768	0.985247	0.0348399	0.198166	0.0199255	0.339454	Genus:Paraprevotella	TRUE	FALSE	TRUE	FALSE	TRUE	FALSE
134	Genus:Parasutterella	3.70366	-0.718147	-0.0638664	-0.347038	-0.522599	-0.154299	Genus:Parasutterella	0.166089	0.358966	0.198432	0.337646	0.169913	0.212954	Genus:Parasutterella	22.2992	-2.0006	-0.321856	-1.02782	-3.07569	-0.724566	Genus:Parasutterella	3.76e-110	0.0454357	0.747562	0.304037	0.00210019	0.468718	Genus:Parasutterella	1.05e-109	0.104057	0.85249	0.580981	0.00844453	0.611234	Genus:Parasutterella	TRUE	FALSE	FALSE	FALSE	TRUE	FALSE
135	Genus:Peptococcus	-0.522886	-0.0116152	0.848922	1.04855	0.444221	0.476607	Genus:Peptococcus	0.348778	0.435768	0.354238	0.349254	0.39596	0.424654	Genus:Peptococcus	-1.49919	-0.0266547	2.39647	3.00226	1.12188	1.12234	Genus:Peptococcus	0.133824	0.978735	0.0165537	0.00267982	0.261912	0.261717	Genus:Peptococcus	0.150163	0.985247	0.0394427	0.0287336	0.371684	0.391088	Genus:Peptococcus	FALSE	FALSE	TRUE	TRUE	FALSE	FALSE
136	Genus:Phascolarctobacterium	6.29458	-0.551271	0.220739	0.0956525	-0.22486	0.138643	Genus:Phascolarctobacterium	0.115222	0.249155	0.306375	0.542612	0.361024	0.407846	Genus:Phascolarctobacterium	54.6303	-2.21256	0.720487	0.176282	-0.622839	0.339939	Genus:Phascolarctobacterium	0	0.0269279	0.471225	0.860073	0.53339	0.733902	Genus:Phascolarctobacterium	0	0.0657859	0.623998	0.937819	0.63156	0.858443	Genus:Phascolarctobacterium	TRUE	FALSE	FALSE	FALSE	FALSE	FALSE
137	Genus:Phocea	0.806349	-3.46583	-2.96151	-1.62556	-3.84387	-3.29958	Genus:Phocea	0.431201	0.60036	0.705128	0.862493	0.58999	0.606526	Genus:Phocea	1.87001	-5.77292	-4.19997	-1.88472	-6.51514	-5.44013	Genus:Phocea	0.0614827	7.79e-09	2.67e-05	0.0594678	7.26e-11	5.32e-08	Genus:Phocea	0.0714829	7.91e-08	0.000135585	0.327922	7.01e-10	5.71e-07	Genus:Phocea	FALSE	TRUE	TRUE	FALSE	TRUE	TRUE
138	Genus:Prevotella	0.379702	-0.661303	-0.887485	0.347263	-1.3908	0.38191	Genus:Prevotella	1.41727	1.75788	1.66688	1.63198	1.77754	1.85481	Genus:Prevotella	0.267911	-0.376194	-0.532423	0.212786	-0.782428	0.205902	Genus:Prevotella	0.788768	0.706773	0.594433	0.831494	0.433963	0.836867	Genus:Prevotella	0.805461	0.773309	0.735421	0.920895	0.562114	0.923513	Genus:Prevotella	FALSE	FALSE	FALSE	FALSE	FALSE	FALSE
139	Genus:Prevotella_7	0.764856	-2.44633	-1.82348	-0.985473	-1.56998	-1.63379	Genus:Prevotella_7	0.518321	0.615985	0.712435	1.08113	0.545295	0.567652	Genus:Prevotella_7	1.47564	-3.97141	-2.5595	-0.911517	-2.87914	-2.87816	Genus:Prevotella_7	0.14004	7.14e-05	0.0104822	0.362023	0.00398756	0.00400007	Genus:Prevotella_7	0.15623	0.000393991	0.0280982	0.635946	0.0142518	0.0128669	Genus:Prevotella_7	FALSE	TRUE	TRUE	FALSE	TRUE	TRUE
140	Genus:Prevotella_9	3.77833	0.634717	2.17294	1.55017	2.05551	2.17033	Genus:Prevotella_9	0.672409	0.872336	0.794027	0.724058	0.905813	0.947416	Genus:Prevotella_9	5.61909	0.727605	2.73661	2.14094	2.26924	2.29079	Genus:Prevotella_9	1.92e-08	0.466855	0.00620761	0.0322785	0.0232536	0.0219755	Genus:Prevotella_9	2.94e-08	0.630091	0.0178816	0.207659	0.0527993	0.0558061	Genus:Prevotella_9	TRUE	FALSE	TRUE	FALSE	FALSE	FALSE
141	Genus:Prevotellaceae NK3B31 group	-0.61497	0.10204	-0.403458	0.319438	-0.244089	-0.278997	Genus:Prevotellaceae NK3B31 group	0.444528	0.517065	0.582489	0.650852	0.481709	0.672528	Genus:Prevotellaceae NK3B31 group	-1.38342	0.197345	-0.692645	0.4908	-0.506715	-0.414849	Genus:Prevotellaceae NK3B31 group	0.166535	0.843557	0.488532	0.623568	0.612355	0.678253	Genus:Prevotellaceae NK3B31 group	0.182621	0.889653	0.641406	0.829991	0.695427	0.803084	Genus:Prevotellaceae NK3B31 group	FALSE	FALSE	FALSE	FALSE	FALSE	FALSE
142	Genus:Proteus	-1.15335	0.896575	2.64669	-1.44343	2.05049	2.14973	Genus:Proteus	0.179735	1.33184	0.335279	0.935834	0.890025	1.22021	Genus:Proteus	-6.41693	0.673185	7.894	-1.5424	2.30386	1.76176	Genus:Proteus	1.39e-10	0.500829	2.93e-15	0.122976	0.0212308	0.0781091	Genus:Proteus	2.24e-10	0.657551	7.06e-14	0.449362	0.0505869	0.144803	Genus:Proteus	TRUE	FALSE	TRUE	FALSE	FALSE	FALSE
143	Genus:Pseudoflavonifractor	-1.2885	-1.45509	-1.7656	-1.05423	-1.55285	-1.80387	Genus:Pseudoflavonifractor	0.76063	0.888197	0.787525	0.90612	0.85816	0.778362	Genus:Pseudoflavonifractor	-1.694	-1.63825	-2.24196	-1.16346	-1.80951	-2.31752	Genus:Pseudoflavonifractor	0.0902662	0.101369	0.024964	0.244644	0.0703723	0.0204752	Genus:Pseudoflavonifractor	0.103085	0.193705	0.05538	0.542717	0.128131	0.0534015	Genus:Pseudoflavonifractor	FALSE	FALSE	FALSE	FALSE	FALSE	FALSE
144	Genus:Rhodococcus	-3.07087	-0.0750809	0.199873	0.361934	0.229523	0.255755	Genus:Rhodococcus	0.0418896	0.166795	0.257849	0.285025	0.211744	0.303103	Genus:Rhodococcus	-73.3088	-0.450138	0.775155	1.26984	1.08396	0.843787	Genus:Rhodococcus	0	0.652611	0.438248	0.204143	0.278382	0.398788	Genus:Rhodococcus	0	0.736572	0.587375	0.503438	0.392173	0.557726	Genus:Rhodococcus	TRUE	FALSE	FALSE	FALSE	FALSE	FALSE
145	Genus:Rikenella	-3.07087	-0.0750809	0.285011	1.12946	0.171986	-0.0215043	Genus:Rikenella	0.0418896	0.166795	0.199606	0.161721	0.360772	0.170422	Genus:Rikenella	-73.3088	-0.450138	1.42786	6.98403	0.476718	-0.126182	Genus:Rikenella	0	0.652611	0.153331	2.87e-12	0.633563	0.899587	Genus:Rikenella	0	0.736572	0.250787	1.85e-10	0.710917	0.923513	Genus:Rikenella	TRUE	FALSE	FALSE	TRUE	FALSE	FALSE
146	Genus:Romboutsia	1.60668	-0.580729	-0.542296	0.110169	-0.942309	-0.628202	Genus:Romboutsia	0.21565	0.412899	0.25431	0.292549	0.315398	0.384545	Genus:Romboutsia	7.4504	-1.40647	-2.13242	0.376582	-2.98768	-1.63362	Genus:Romboutsia	9.31e-14	0.159586	0.0329724	0.706484	0.00281104	0.102338	Genus:Romboutsia	1.52e-13	0.271045	0.0686632	0.874048	0.0108506	0.181203	Genus:Romboutsia	TRUE	FALSE	FALSE	FALSE	TRUE	FALSE
147	Genus:Roseburia	2.08773	0.583956	0.899234	0.276381	1.02344	1.07808	Genus:Roseburia	0.230399	0.270756	0.369829	0.84545	0.357392	0.289201	Genus:Roseburia	9.06135	2.15676	2.43148	0.326904	2.86365	3.72779	Genus:Roseburia	1.29e-19	0.0310242	0.0150371	0.743741	0.00418794	0.00019317	Genus:Roseburia	2.26e-19	0.0748458	0.0372072	0.894528	0.0146958	0.00100762	Genus:Roseburia	TRUE	FALSE	TRUE	FALSE	TRUE	TRUE
148	Genus:Rothia	-1.03446	0.350233	0.444795	0.952907	0.573742	0.694507	Genus:Rothia	0.86943	0.885663	0.930903	0.87481	0.877418	0.87857	Genus:Rothia	-1.18981	0.395447	0.47781	1.08927	0.653898	0.790497	Genus:Rothia	0.234121	0.692513	0.632785	0.276034	0.513178	0.429238	Genus:Rothia	0.25385	0.772572	0.758556	0.566035	0.615176	0.591735	Genus:Rothia	FALSE	FALSE	FALSE	FALSE	FALSE	FALSE
149	Genus:Ruminiclostridium	-2.53439	0.277277	0.218761	1.80516	-0.306957	0.122256	Genus:Ruminiclostridium	0.407223	0.57806	0.604418	0.876559	0.457068	0.498408	Genus:Ruminiclostridium	-6.2236	0.479668	0.361937	2.05937	-0.671578	0.245293	Genus:Ruminiclostridium	4.86e-10	0.631463	0.717399	0.0394587	0.501853	0.80623	Genus:Ruminiclostridium	7.69e-10	0.736572	0.844257	0.245662	0.615176	0.909955	Genus:Ruminiclostridium	TRUE	FALSE	FALSE	FALSE	FALSE	FALSE
150	Genus:Ruminococcus	4.1919	-0.246231	-0.242319	-0.0200448	-0.384275	-0.0921245	Genus:Ruminococcus	0.0923443	0.209929	0.186706	0.198794	0.190447	0.162275	Genus:Ruminococcus	45.3943	-1.17293	-1.29787	-0.100832	-2.01775	-0.567706	Genus:Ruminococcus	0	0.240826	0.194333	0.919684	0.0436174	0.570234	Genus:Ruminococcus	0	0.368884	0.295326	0.959454	0.0858996	0.710034	Genus:Ruminococcus	TRUE	FALSE	FALSE	FALSE	FALSE	FALSE
151	Genus:Sellimonas	-3.07087	0.271493	0.016771	1.07134	-0.186366	-0.0215043	Genus:Sellimonas	0.0418896	0.414779	0.208306	0.176234	0.256481	0.170422	Genus:Sellimonas	-73.3088	0.654549	0.0805114	6.07912	-0.726627	-0.126182	Genus:Sellimonas	0	0.512758	0.935831	1.21e-09	0.467455	0.899587	Genus:Sellimonas	0	0.664177	0.954036	4.66e-08	0.582056	0.923513	Genus:Sellimonas	TRUE	FALSE	FALSE	TRUE	FALSE	FALSE
152	Genus:Senegalimassilia	1.45127	-0.543388	0.387494	-0.139553	-0.164728	0.3693	Genus:Senegalimassilia	0.0754357	0.526298	0.265709	0.220483	0.196484	0.17499	Genus:Senegalimassilia	19.2385	-1.03247	1.45834	-0.632943	-0.838382	2.11041	Genus:Senegalimassilia	1.76e-82	0.301851	0.144747	0.526771	0.401816	0.0348232	Genus:Senegalimassilia	4.36e-82	0.438024	0.240829	0.734562	0.52399	0.0798821	Genus:Senegalimassilia	TRUE	FALSE	FALSE	FALSE	FALSE	FALSE
153	Genus:Shuttleworthia	-3.07087	1.61848	1.98565	1.21175	2.39497	2.14213	Genus:Shuttleworthia	0.0418896	0.446747	0.421238	0.85645	0.444715	0.424265	Genus:Shuttleworthia	-73.3088	3.6228	4.71385	1.41485	5.38542	5.04905	Genus:Shuttleworthia	0	0.00029143	2.43e-06	0.157112	7.23e-08	4.44e-07	Genus:Shuttleworthia	0	0.00148016	1.38e-05	0.449362	5.58e-07	4.08e-06	Genus:Shuttleworthia	TRUE	TRUE	TRUE	FALSE	TRUE	TRUE
154	Genus:Slackia	-0.332538	1.05959	0.996839	-0.544559	0.54123	0.719868	Genus:Slackia	0.174624	0.209071	0.303787	0.617828	0.236818	0.213344	Genus:Slackia	-1.9043	5.06809	3.28137	-0.881408	2.28543	3.37421	Genus:Slackia	0.0568706	4.02e-07	0.00103305	0.378097	0.0222878	0.000740288	Genus:Slackia	0.0665213	3.23e-06	0.00376185	0.645777	0.051639	0.00303991	Genus:Slackia	FALSE	TRUE	TRUE	FALSE	FALSE	TRUE
155	Genus:Solobacterium	-3.07087	-0.0750809	0.609329	-0.174545	-0.186366	0.255755	Genus:Solobacterium	0.0418896	0.166795	0.215129	0.406548	0.256481	0.303103	Genus:Solobacterium	-73.3088	-0.450138	2.83238	-0.429334	-0.726627	0.843787	Genus:Solobacterium	0	0.652611	0.00462022	0.66768	0.467455	0.398788	Genus:Solobacterium	0	0.736572	0.0139329	0.842237	0.582056	0.557726	Genus:Solobacterium	TRUE	FALSE	TRUE	FALSE	FALSE	FALSE
156	Genus:Sphingomonas	-0.377461	2.16408	2.96907	-0.131793	3.74401	3.06114	Genus:Sphingomonas	0.168039	0.357527	0.323396	0.452171	0.354304	0.471385	Genus:Sphingomonas	-2.24627	6.05291	9.18093	-0.291468	10.5672	6.49393	Genus:Sphingomonas	0.024687	1.42e-09	4.27e-20	0.770693	4.23e-26	8.36e-11	Genus:Sphingomonas	0.0297787	1.74e-08	1.37e-18	0.906974	2.72e-24	1.47e-09	Genus:Sphingomonas	TRUE	TRUE	TRUE	FALSE	TRUE	TRUE
157	Genus:Stenotrophomonas	-3.07087	1.65385	0.55325	0.287553	0.838427	1.28928	Genus:Stenotrophomonas	0.0418896	0.506013	0.30544	0.264532	0.36694	0.396385	Genus:Stenotrophomonas	-73.3088	3.2684	1.81132	1.08703	2.28492	3.2526	Genus:Stenotrophomonas	0	0.00108158	0.0700912	0.277024	0.0223176	0.00114355	Genus:Stenotrophomonas	0	0.00453795	0.131336	0.566035	0.051639	0.00459802	Genus:Stenotrophomonas	TRUE	TRUE	FALSE	FALSE	FALSE	TRUE
158	Genus:Streptococcus	3.72996	0.702833	0.59459	0.721021	0.149885	0.417016	Genus:Streptococcus	0.135436	0.292629	0.177064	0.170894	0.174503	0.223308	Genus:Streptococcus	27.5404	2.40178	3.35805	4.21911	0.858921	1.86745	Genus:Streptococcus	5.77e-167	0.0163153	0.000784937	2.45e-05	0.390384	0.0618386	Genus:Streptococcus	1.77e-166	0.0456357	0.00291332	0.000591713	0.516056	0.118167	Genus:Streptococcus	TRUE	TRUE	TRUE	TRUE	FALSE	FALSE
159	Genus:Subdoligranulum	5.50395	-0.196232	0.727217	0.0703115	0.391353	0.428542	Genus:Subdoligranulum	0.040317	0.356684	0.141352	0.111698	0.0701181	0.218076	Genus:Subdoligranulum	136.517	-0.550157	5.14471	0.629477	5.58133	1.9651	Genus:Subdoligranulum	0	0.582212	2.68e-07	0.529037	2.39e-08	0.0494023	Genus:Subdoligranulum	0	0.729655	1.92e-06	0.734562	1.92e-07	0.103637	Genus:Subdoligranulum	TRUE	FALSE	TRUE	FALSE	TRUE	FALSE
160	Genus:Succinatimonas	-3.07087	1.367	0.199873	0.422708	0.648512	0.520106	Genus:Succinatimonas	0.0418896	0.485934	0.211543	0.585182	0.428726	0.399219	Genus:Succinatimonas	-73.3088	2.81314	0.944834	0.722353	1.51265	1.30281	Genus:Succinatimonas	0	0.00490602	0.344744	0.470077	0.130369	0.19264	Genus:Succinatimonas	0	0.0160485	0.482142	0.703294	0.216907	0.317774	Genus:Succinatimonas	TRUE	TRUE	FALSE	FALSE	FALSE	FALSE
161	Genus:Sutterella	5.44037	0.75211	0.687533	-0.30619	-0.443747	0.807265	Genus:Sutterella	0.267802	0.314576	0.72102	1.16847	1.06427	0.574683	Genus:Sutterella	20.3149	2.39087	0.953557	-0.262043	-0.416948	1.40471	Genus:Sutterella	9.49e-92	0.0168086	0.340308	0.793288	0.676716	0.160106	Genus:Sutterella	2.47e-91	0.0463436	0.479412	0.912162	0.742081	0.271057	Genus:Sutterella	TRUE	TRUE	FALSE	FALSE	FALSE	FALSE
162	Genus:Terrisporobacter	-1.54942	-0.00149965	0.39242	0.603241	-0.457049	0.183721	Genus:Terrisporobacter	0.656414	1.09475	0.760369	0.871755	0.769726	0.95629	Genus:Terrisporobacter	-2.36044	-0.00136986	0.516091	0.691984	-0.593782	0.192119	Genus:Terrisporobacter	0.0182534	0.998907	0.605791	0.488947	0.552658	0.847649	Genus:Terrisporobacter	0.0221566	0.998907	0.74045	0.709525	0.646442	0.923513	Genus:Terrisporobacter	TRUE	FALSE	FALSE	FALSE	FALSE	FALSE
163	Genus:TM7x	-1.84125	-0.471656	0.0505945	-0.575869	-0.68328	-0.723319	Genus:TM7x	0.514545	0.581258	0.663384	0.67799	0.603288	0.608952	Genus:TM7x	-3.5784	-0.81144	0.0762673	-0.849377	-1.13259	-1.18781	Genus:TM7x	0.000345708	0.417113	0.939206	0.395671	0.257385	0.234909	Genus:TM7x	0.000447796	0.579157	0.954036	0.658315	0.370503	0.365624	Genus:TM7x	TRUE	FALSE	FALSE	FALSE	FALSE	FALSE
164	Genus:Turicibacter	-1.51955	0.456917	1.40726	0.637494	1.27922	1.49871	Genus:Turicibacter	0.682267	0.884437	0.68709	0.907555	0.688844	0.704145	Genus:Turicibacter	-2.22721	0.516618	2.04815	0.70243	1.85706	2.12841	Genus:Turicibacter	0.0259332	0.605423	0.0405456	0.482411	0.0633033	0.0333034	Genus:Turicibacter	0.0310876	0.736572	0.0799174	0.709525	0.117476	0.0783848	Genus:Turicibacter	TRUE	FALSE	FALSE	FALSE	FALSE	FALSE
165	Genus:Tyzzerella	0.779682	0.0143561	0.276988	0.403512	0.25472	0.290747	Genus:Tyzzerella	0.191804	0.393809	0.316222	0.235071	0.354163	0.362293	Genus:Tyzzerella	4.06499	0.0364544	0.875928	1.71655	0.719219	0.802519	Genus:Tyzzerella	4.8e-05	0.97092	0.381069	0.0860613	0.472006	0.422253	Genus:Tyzzerella	6.53e-05	0.985247	0.517932	0.396573	0.583956	0.586294	Genus:Tyzzerella	TRUE	FALSE	FALSE	FALSE	FALSE	FALSE
166	Genus:UBA1819	1.80596	-1.51187	-1.22069	-0.534481	-1.54285	-1.44933	Genus:UBA1819	0.0220757	0.225995	0.13093	0.288757	0.230964	0.23828	Genus:UBA1819	81.8073	-6.68983	-9.32323	-1.85097	-6.68003	-6.08247	Genus:UBA1819	0	2.23e-11	1.13e-20	0.0641737	2.39e-11	1.18e-09	Genus:UBA1819	0	4.79e-10	4.36e-19	0.334744	2.56e-10	1.76e-08	Genus:UBA1819	TRUE	TRUE	TRUE	FALSE	TRUE	TRUE
167	Genus:UC5-1-2E3	-3.07087	0.411397	1.61093	1.45306	0.799085	1.00448	Genus:UC5-1-2E3	0.0418896	0.419824	0.29612	0.316298	0.338589	0.455247	Genus:UC5-1-2E3	-73.3088	0.979927	5.44011	4.59394	2.36004	2.20644	Genus:UC5-1-2E3	0	0.327122	5.32e-08	4.35e-06	0.0182728	0.0273533	Genus:UC5-1-2E3	0	0.467664	4.11e-07	0.000119923	0.0446411	0.0659898	Genus:UC5-1-2E3	TRUE	FALSE	TRUE	TRUE	TRUE	FALSE
168	Genus:UCG-002	3.10648	0.290403	1.00426	0.471705	0.945315	0.79139	Genus:UCG-002	0.154248	0.257996	0.248553	0.384635	0.263404	0.305988	Genus:UCG-002	20.1395	1.12561	4.04043	1.22637	3.58884	2.58634	Genus:UCG-002	3.32e-90	0.26033	5.34e-05	0.220059	0.000332157	0.00970007	Genus:UCG-002	8.33e-90	0.389487	0.000245172	0.511704	0.0017326	0.0288017	Genus:UCG-002	TRUE	FALSE	TRUE	FALSE	TRUE	TRUE
169	Genus:UCG-003	1.01073	0.259593	1.17872	0.463447	1.01553	0.874858	Genus:UCG-003	0.271349	0.380989	0.295494	0.477318	0.317142	0.391804	Genus:UCG-003	3.72483	0.681365	3.98896	0.970941	3.20214	2.2329	Genus:UCG-003	0.000195446	0.495641	6.64e-05	0.331578	0.00136411	0.0255558	Genus:UCG-003	0.000258364	0.655196	0.000291092	0.610616	0.00598347	0.0624338	Genus:UCG-003	TRUE	FALSE	TRUE	FALSE	TRUE	FALSE
170	Genus:UCG-005	1.03022	0.457102	0.778553	0.926202	0.68558	0.620975	Genus:UCG-005	0.184165	0.234306	0.265622	0.67483	0.335086	0.329865	Genus:UCG-005	5.59398	1.95088	2.93106	1.3725	2.04598	1.88251	Genus:UCG-005	2.22e-08	0.0510716	0.0033781	0.169909	0.0407583	0.0597664	Genus:UCG-005	3.35e-08	0.10952	0.0108662	0.449362	0.0810963	0.115349	Genus:UCG-005	TRUE	FALSE	TRUE	FALSE	FALSE	FALSE
171	Genus:UCG-007	-3.07087	0.994086	1.63788	0.76986	1.53924	1.52223	Genus:UCG-007	0.0418896	0.506848	0.340848	0.523609	0.476265	0.450716	Genus:UCG-007	-73.3088	1.96131	4.80529	1.4703	3.23189	3.37737	Genus:UCG-007	0	0.049843	1.55e-06	0.141482	0.00122973	0.000731835	Genus:UCG-007	0	0.109315	9.32e-06	0.449362	0.00565089	0.00303991	Genus:UCG-007	TRUE	FALSE	TRUE	FALSE	TRUE	TRUE
172	Genus:UCG-009	-2.70467	0.710008	1.10379	0.959188	1.71313	1.37723	Genus:UCG-009	0.294079	0.618751	0.549538	0.989167	0.546585	0.663626	Genus:UCG-009	-9.1971	1.14749	2.00857	0.969692	3.13425	2.07531	Genus:UCG-009	3.68e-20	0.251181	0.0445826	0.3322	0.00172293	0.0379582	Genus:UCG-009	6.51e-20	0.378734	0.0860445	0.610616	0.00722883	0.0836218	Genus:UCG-009	TRUE	FALSE	FALSE	FALSE	TRUE	FALSE
173	Genus:Veillonella	6.73346	-0.999577	-0.947805	-0.473466	-1.76113	-1.36127	Genus:Veillonella	0.228347	0.411071	0.389475	1.00272	0.40547	0.381405	Genus:Veillonella	29.4878	-2.43164	-2.43355	-0.472183	-4.34343	-3.5691	Genus:Veillonella	4.12e-191	0.0150307	0.0149517	0.636796	1.4e-05	0.000358207	Genus:Veillonella	1.3e-190	0.0432974	0.0372072	0.841792	8.46e-05	0.00164605	Genus:Veillonella	TRUE	TRUE	TRUE	FALSE	TRUE	TRUE
